# Supplementary material for: Mouse Mast Cell Protease 4 Deletion Protects Heart Function and Survival After Permanent Myocardial Infarction
Source: Front Pharmacol. 2018 Aug 31;9:868. doi: 10.3389/fphar.2018.00868 (PMC6127244; doi:10.3389/fphar.2018.00868)
Supplement: Supplementary file 1 [file Table_1.XLSX]

## Sheet: Sheet1
				SHAM						AMI												Averages				Log 2 Ratio, % CV and T Test
Entry	Entry Uniprot	Protein name	Gene symbol	SHAM WT1	SHAM WT2	SHAM WT3	SHAM M4KO2	SHAM M4KO3	SHAM M4KO4	SC 65	SC 66	SC 67	SC 68	SC 69	SC 70	SM 69	SM 70	SM 71	SM 73	SM 74	SM 76	SHAM WT	SHAM KO	Inf WT	Inf KO	Inf WT/SHAM WT	%CV (Inf WT/SHAM WT)	T Test (Inf WT/SHAM WT)	Inf KO/SHAM KO	% CV (Inf KO/SHAM KO)	T Test (Inf KO/SHAM KO)	SHAM KO/SHAM WT	% CV (SHAM KO/SHAM WT)	T Test (SHAM KO/SHAM WT)	Inf KO/Inf WT	% CV (Inf KO/Inf WT)	T Test (Inf KO/Inf WT)
O55131	SEPT7_MOUSE	Septin-7 (CDC10 protein homolog)	Sept7	0.001	0.001	0.001	0.001	0.001	0.001	0.682348	1.02311	1.00555	1.65709	1.1952	1.0996	1.12028	1.02167	1.14704	0.528517	0.610983	0.908606	0.001	0.001	1.11048	0.889517	10.117	0.26203	0.000647284	9.79688	0.269693	0.000768413	0	0	1	-0.320094	0.376025	0.21943
Q8C650	SEP10_MOUSE	Septin-10	Sept10	1.38079	0.369319	1.64	0.44132	0.329443	1.83913	0.001	0.001	0.001	0.001	0.001	0.001	0.001	0.001	0.001	0.001	0.001	0.001	1.13004	0.869963	0.001	0.001	-10.1422	0.485133	0.0029754	-9.76481	0.789485	0.0292064	-0.377344	0.926628	0.697054	0	0	1
Q14AA6	Q14AA6_MOUSE	MCG49183 (Protein 1700009N14Rik) (Uncharacterized protein)	1700009N14Rik	0.001	0.001	0.001	0.001	0.001	0.001	0.0191947	0.0238026	5.88307	1.04917	0.960515	0.980168	0.0215028	0.0218923	0.0305419	0.949815	0.985007	1.07533	0.001	0.001	1.48599	0.514015	10.5372	1.35559	0.297254	9.00567	0.954843	0.154374	0	0	1	-1.53154	1.65812	0.31919
Q19LI2	A1BG_MOUSE	Alpha-1B-glycoprotein (Alpha-1-B glycoprotein)	A1bg	0.001	0.001	0.001	0.001	0.001	0.001	0.975521	3.10822	0.0235909	0.0115609	0.00961405	0.00767317	0.0126808	0.0129104	1.86708	0.0081562	5.95253	0.0104695	0.001	0.001	0.689363	1.31064	9.42912	1.64994	0.386004	10.3561	1.66617	0.390088	0	0	1	0.926933	2.34487	0.585039
Q61838	A2M_MOUSE	Alpha-2-macroglobulin (Alpha-2-M) (Pregnancy zone protein) [Cleaved into: Alpha-2-macroglobulin 165 kDa subunit; Alpha-2-macroglobulin 35 kDa subunit]	A2m	0.001	0.001	0.001	0.001	0.001	0.001	0.0790571	1.87297	0.949321	0.872025	0.648167	1.01447	1.30827	0.880212	0.91017	0.778998	1.42734	1.25901	0.001	0.001	0.906002	1.094	9.82337	0.587542	0.0355808	10.0954	0.224826	0.000255975	0	0	1	0.272025	0.629088	0.489852
Q9CXJ4	ABCB8_MOUSE	ATP-binding cassette sub-family B member 8, mitochondrial	Abcb8	1.33468	1.27068	1.09051	0.219238	0.986336	1.09855	0.001	0.001	0.001	0.001	0.001	0.001	0.001	0.001	0.001	0.001	0.001	0.001	1.23196	0.768042	0.001	0.001	-10.2667	0.0839114	3.42962e-08	-9.58504	0.508771	0.00383803	-0.681697	0.515645	0.179879	0	0	1
P55096	ABCD3_MOUSE	ATP-binding cassette sub-family D member 3 (68 kDa peroxisomal membrane protein) (PMP68) (70 kDa peroxisomal membrane protein) (PMP70)	Abcd3	1.05161	1.201	1.0611	0.728088	1.08654	0.871662	0.001	0.001	0.001	0.001	0.001	0.001	0.001	0.001	0.001	0.001	0.001	0.001	1.10457	0.89543	0.001	0.001	-10.1093	0.0618318	4.10911e-09	-9.80644	0.164502	3.49093e-06	-0.302832	0.175738	0.142604	0	0	1
E9Q9C1	E9Q9C1_MOUSE	Actin-binding LIM protein 1	Ablim1	0.950197	0.954499	0.559868	0.885676	1.68502	0.964737	0.396292	0.382455	0.0102418	0.711488	1.03728	1.24421	4.3411	0.474505	0.395402	1.04723	0.333976	1.62581	0.821521	1.17848	0.630329	1.36967	-0.382194	0.700777	0.526516	0.216904	1.06931	0.843611	0.520555	0.379278	0.280036	1.11965	1.22093	0.285368
E9QK41	E9QK41_MOUSE	Actin-binding LIM protein 1	Ablim1	0.001	0.001	0.001	0.001	0.001	0.001	0.882939	0.455467	0.972557	0.774605	1.75107	0.723985	2.18196	0.651106	0.85597	0.850227	0.84557	1.05454	0.001	0.001	0.926771	1.07323	9.85607	0.433825	0.00976348	10.0677	0.47459	0.0147426	0	0	1	0.211673	0.642992	0.624718
Q921H8	THIKA_MOUSE	3-ketoacyl-CoA thiolase A, peroxisomal (EC 2.3.1.16) (Acetyl-CoA acyltransferase A) (Beta-ketothiolase A) (Peroxisomal 3-oxoacyl-CoA thiolase A)	Acaa1a	0.001	0.001	0.001	0.001	0.001	0.001	0.777217	0.642397	0.882737	1.07067	1.19153	0.920625	1.24969	1.61913	0.828824	0.955593	0.881265	0.980317	0.001	0.001	0.914196	1.0858	9.83636	0.197232	0.000112825	10.0845	0.25145	0.000506209	0	0	1	0.248188	0.319574	0.26806
H3BKL5	H3BKL5_MOUSE	3-ketoacyl-CoA thiolase A, peroxisomal	Acaa1a	0.915943	0.353011	1.3829	1.52376	1.24258	0.581805	0.001	0.001	0.001	0.001	0.001	0.001	0.001	0.001	0.001	0.001	0.001	0.001	0.883951	1.11605	0.001	0.001	-9.78782	0.476336	0.00269972	-10.1242	0.353769	0.000490646	0.336363	0.593337	0.599994	0	0	1
Q8BWT1	THIM_MOUSE	3-ketoacyl-CoA thiolase, mitochondrial (EC 2.3.1.16) (Acetyl-CoA acyltransferase) (Beta-ketothiolase) (Mitochondrial 3-oxoacyl-CoA thiolase)	Acaa2	0.740329	0.949497	1.06515	1.1252	1.14075	0.97908	1.02832	0.758702	0.940097	0.760895	1.22007	0.775381	1.2173	0.963313	1.09227	0.933015	0.799614	1.51102	0.918324	1.08168	0.913911	1.08609	-0.00694948	0.237042	0.973404	0.00587382	0.22253	0.978015	0.236193	0.161122	0.205304	0.249016	0.282398	0.208751
D3Z7X0	D3Z7X0_MOUSE	MCG142036 (Protein Acad12)	Acad12	0.634114	0.46326	1.00419	1.34928	1.31275	1.23641	0.93459	0.982663	0.984765	1.0202	1.01901	1.03441	1.06954	0.788477	1.23996	0.950419	1.06057	0.915402	0.70052	1.29948	0.995938	1.00406	0.50763	0.324021	0.0278134	-0.372087	0.14562	0.0172749	0.891436	0.324313	0.0213341	0.0117191	0.144967	0.903123
Q9D7B6	ACAD8_MOUSE	Isobutyryl-CoA dehydrogenase, mitochondrial (EC 1.3.99.-) (Acyl-CoA dehydrogenase family member 8) (ACAD-8)	Acad8	0.001	0.001	0.001	0.001	0.001	0.001	1.58597	0.015353	4.35098	0.00539129	0.0044834	0.317201	0.0138696	0.0141208	0.0196999	0.00380355	0.274955	5.39417	0.001	0.001	1.04656	0.953436	10.0314	1.50956	0.345707	9.89699	2.08537	0.488102	0	0	1	-0.134453	2.5744	0.936264
Q8JZN5	ACAD9_MOUSE	Acyl-CoA dehydrogenase family member 9, mitochondrial (ACAD-9) (EC 1.3.99.-)	Acad9	0.001	0.001	0.001	0.001	0.001	0.001	0.872091	1.28844	1.02504	1.2822	0.284699	1.17123	0.857772	1.09518	0.861479	1.00051	1.25799	1.00337	0.001	0.001	0.987283	1.01272	9.94732	0.35083	0.0033564	9.98402	0.136155	1.00411e-05	0	0	1	0.0366962	0.376324	0.881784
P51174	ACADL_MOUSE	Long-chain specific acyl-CoA dehydrogenase, mitochondrial (LCAD) (EC 1.3.8.8)	Acadl	0.772066	0.800269	1.04033	1.07165	1.07832	1.23737	0.865085	0.997595	1.07645	0.955792	1.0051	1.07302	1.12917	0.961156	0.970542	0.777999	1.05696	1.13113	0.870887	1.12911	0.995506	1.00449	0.192944	0.156063	0.131778	-0.168721	0.138737	0.195696	0.374632	0.15396	0.0626613	0.0129671	0.141067	0.889771
P45952	ACADM_MOUSE	Medium-chain specific acyl-CoA dehydrogenase, mitochondrial (MCAD) (EC 1.3.8.7)	Acadm	0.774907	0.679926	1.14688	1.02236	1.16968	1.20625	1.09398	0.953234	0.993028	1.16211	0.890088	1.062	1.0496	0.944464	0.965697	0.853689	1.01105	1.02106	0.867237	1.13276	1.02574	0.974259	0.242168	0.248586	0.194764	-0.217468	0.0962473	0.0251167	0.385348	0.242712	0.158021	-0.0742879	0.110224	0.324406
Q07417	ACADS_MOUSE	Short-chain specific acyl-CoA dehydrogenase, mitochondrial (SCAD) (EC 1.3.8.1) (Butyryl-CoA dehydrogenase)	Acads	0.79345	0.474321	1.1425	1.11741	1.02817	1.44415	1.1384	0.771399	0.843103	1.15962	1.00594	1.03618	1.06	1.09803	1.08907	0.955982	0.949275	0.893005	0.803424	1.19658	0.99244	1.00756	0.304818	0.368898	0.268256	-0.248046	0.168422	0.0933141	0.574677	0.371061	0.163538	0.0218139	0.163601	0.839773
Q9DBL1	ACDSB_MOUSE	Short/branched chain specific acyl-CoA dehydrogenase, mitochondrial (SBCAD) (EC 1.3.8.5) (2-methyl branched chain acyl-CoA dehydrogenase) (2-MEBCAD) (2-methylbutyryl-coenzyme A dehydrogenase) (2-methylbutyryl-CoA dehydrogenase)	Acadsb	2.03669	0.001	0.001	3.45708	0.001	0.506228	3.32042	0.07931	0.13329	0.888976	0.875401	1.73077	2.29227	0.0729449	0.101765	1.06464	0.675716	0.7645	0.679564	1.32144	1.17136	0.828639	0.785504	1.69977	0.581302	-0.673291	1.46197	0.583484	0.959424	1.82331	0.640757	-0.499371	1.30465	0.578626
P50544	ACADV_MOUSE	Very long-chain specific acyl-CoA dehydrogenase, mitochondrial (EC 1.3.8.9) (MVLCAD) (VLCAD)	Acadvl	0.884422	0.814389	1.13578	0.872651	1.08561	1.20715	1.11408	0.966563	0.99972	0.919124	0.974047	1.11248	1.17621	0.984801	0.758631	0.883268	1.11314	0.997943	0.944863	1.05514	1.01433	0.985665	0.102358	0.163206	0.414667	-0.0982616	0.191964	0.550776	0.159255	0.196204	0.469355	-0.0413649	0.158084	0.691251
B1AR28	B1AR28_MOUSE	Very long-chain-specific acyl-CoA dehydrogenase, mitochondrial	Acadvl	0.786197	0.966991	1.11448	0.902596	1.0731	1.15664	0.001	0.001	0.001	0.001	0.001	0.001	0.001	0.001	0.001	0.001	0.001	0.001	0.955888	1.04411	0.001	0.001	-9.9007	0.140444	1.19255e-06	-10.0281	0.101253	1.25997e-07	0.127362	0.173138	0.505762	0	0	1
Q8QZT1	THIL_MOUSE	Acetyl-CoA acetyltransferase, mitochondrial (EC 2.3.1.9) (Acetoacetyl-CoA thiolase)	Acat1	0.649741	1.44697	1.35562	1.127	0.523638	0.897038	0.968997	0.820788	1.01134	1.06363	0.945945	0.9414	1.00573	1.03036	1.16278	0.758548	0.98404	1.30644	1.15077	0.849226	0.958684	1.04132	-0.263478	0.319191	0.300895	0.294188	0.334358	0.266958	-0.438385	0.426085	0.381851	0.119281	0.179247	0.338853
F6QCP8	F6QCP8_MOUSE	Angiotensin-converting enzyme (Fragment)	Ace	5.36658	0.001	0.001	0.001	0.633418	0.001	0.001	0.001	0.001	0.001	0.001	0.001	0.001	0.001	0.001	0.001	0.001	0.001	1.78953	0.211806	0.001	0.001	-10.8054	1.41342	0.170471	-7.7266	1.40754	0.170471	-3.07876	1.99472	0.430451	0	0	1
Q99KI0	ACON_MOUSE	Aconitate hydratase, mitochondrial (Aconitase) (EC 4.2.1.3) (Citrate hydro-lyase)	Aco2	0.613062	0.797731	1.13242	1.12884	1.24287	1.08507	0.914675	0.948532	1.11385	1.02523	1.09831	0.819552	0.999314	1.07471	0.948916	0.760199	0.969275	1.32744	0.847739	1.15226	0.986692	1.01331	0.21898	0.274535	0.286734	-0.185395	0.177143	0.267242	0.442777	0.260052	0.128163	0.0384017	0.197793	0.770948
Q9CQR4	ACO13_MOUSE	Acyl-coenzyme A thioesterase 13 (Acyl-CoA thioesterase 13) (EC 3.1.2.-) (Thioesterase superfamily member 2) [Cleaved into: Acyl-coenzyme A thioesterase 13, N-terminally processed]	Acot13	1.25402	0.001	0.001	0.001	2.63095	2.11502	0.501151	0.791806	0.544245	0.719515	0.993457	0.793101	1.90727	0.617374	1.63816	0.876397	0.696572	1.92096	0.418674	1.58233	0.723879	1.27612	0.789923	1.4292	0.333848	-0.310282	0.842001	0.647602	1.91815	1.58352	0.268582	0.817945	0.493998	0.0601885
Q9QYR9	ACOT2_MOUSE	Acyl-coenzyme A thioesterase 2, mitochondrial (Acyl-CoA thioesterase 2) (EC 3.1.2.2) (Acyl coenzyme A thioester hydrolase) (MTE-I) (Very-long-chain acyl-CoA thioesterase)	Acot2	0.645339	0.826214	0.875956	1.60144	1.11066	0.940388	0.706295	0.935956	1.22851	1.02505	1.00617	1.07671	1.03823	0.90457	1.18643	0.922904	0.987486	0.98169	0.782503	1.2175	0.996447	1.00355	0.348697	0.202624	0.0999899	-0.278802	0.248069	0.178956	0.63775	0.262719	0.107286	0.0102507	0.183231	0.932498
Q9R0H0	ACOX1_MOUSE	Peroxisomal acyl-coenzyme A oxidase 1 (AOX) (EC 1.3.3.6) (Palmitoyl-CoA oxidase)	Acox1	0.001	0.001	2.92123	3.07877	0.001	0.001	0.73385	0.910015	1.52939	1.75412	0.865261	0.798699	0.822091	0.836981	1.16767	1.31146	1.26822	0.00223285	0.974411	1.02692	1.09856	0.901443	0.173008	1.45743	0.861779	-0.188019	1.4969	0.868796	0.0757252	1.998	0.97216	-0.285302	0.61057	0.47553
Q8VCW8	ACSF2_MOUSE	Acyl-CoA synthetase family member 2, mitochondrial (EC 6.2.1.-)	Acsf2	0.001	0.001	0.001	0.001	0.001	0.001	3.11887	0.011901	0.0200011	0.0146556	5.94031	0.00972717	0.0107511	2.82321	0.0152705	0.0103395	0.0116926	0.0132721	0.001	0.001	1.51924	0.480756	10.5691	1.50018	0.342762	8.90916	2.17902	0.506779	0	0	1	-1.65998	2.6455	0.376374
D3Z041	D3Z041_MOUSE	Long-chain-fatty-acid--CoA ligase 1	Acsl1	1.12782	0.945988	1.01674	0.913808	0.995439	1.00021	1.11152	1.09739	0.867338	0.934367	0.984981	1.08861	0.851267	1.20039	0.872095	0.993241	1.19173	0.807073	1.03018	0.969818	1.01403	0.985966	-0.0227928	0.116186	0.822795	0.0238234	0.166261	0.882811	-0.087112	0.0833627	0.370514	-0.0404958	0.184912	0.73952
Q99NB1	ACS2L_MOUSE	Acetyl-coenzyme A synthetase 2-like, mitochondrial (EC 6.2.1.1) (Acetate--CoA ligase 2) (Acetyl-CoA synthetase 2) (AceCS2) (Acyl-CoA synthetase short-chain family member 1)	Acss1	0.552619	0.001	1.55629	2.03616	0.001	1.85493	1.00456	0.929992	1.21657	1.11802	0.781775	1.24544	0.830755	0.978285	1.03983	0.791271	1.14595	0.917546	0.703302	1.29736	1.04939	0.950606	0.577339	0.928475	0.310386	-0.448664	0.720182	0.449566	0.883367	1.15779	0.495839	-0.142636	0.200604	0.301555
P68134	ACTS_MOUSE	Actin, alpha skeletal muscle (Alpha-actin-1)	Acta1	0.815765	1.30517	1.63931	0.760966	0.359896	1.11889	0.460065	0.526832	1.6855	1.45207	0.927546	1.11868	1.56056	1.37395	0.393099	1.11784	0.545631	0.838233	1.25341	0.746586	1.02845	0.971552	-0.285394	0.512395	0.520326	0.379983	0.600265	0.492651	-0.747483	0.49522	0.193255	-0.0821068	0.614511	0.840224
P62737	ACTA_MOUSE	Actin, aortic smooth muscle (Alpha-actin-2)	Acta2	0.001	0.001	0.001	0.001	0.001	0.001	1.0848	1.01963	1.28418	1.37271	0.92481	0.84666	0.0480382	1.16047	1.40289	0.901121	0.951348	1.00335	0.001	0.001	1.0888	0.911203	10.0885	0.171458	4.58407e-05	9.83163	0.461092	0.0129556	0	0	1	-0.256891	0.491938	0.407967
P60710	ACTB_MOUSE	Actin, cytoplasmic 1 (Beta-actin) [Cleaved into: Actin, cytoplasmic 1, N-terminally processed]	Actb	1.11419	0.990221	0.876138	1.06596	0.994856	0.958644	1.09038	1.12459	1.15264	1.35864	0.856808	0.99949	1.02025	0.995105	0.617032	0.97741	0.966508	0.841143	0.993515	1.00649	1.09709	0.902909	0.14307	0.169995	0.375752	-0.156674	0.161132	0.306342	0.0187126	0.107401	0.872142	-0.281032	0.208151	0.0622705
P68033	ACTC_MOUSE	Actin, alpha cardiac muscle 1 (Alpha-cardiac actin)	Actc1	0.586669	1.04592	1.03824	1.37674	1.06487	0.887562	1.09426	1.286	0.50932	1.34923	0.957477	0.666632	1.2397	1.04316	0.827561	1.04628	1.10454	0.875836	0.890276	1.10972	0.977154	1.02285	0.134332	0.395566	0.70947	-0.117611	0.226777	0.525766	0.317875	0.302264	0.352049	0.0659321	0.341375	0.76734
P63260	ACTG_MOUSE	Actin, cytoplasmic 2 (Gamma-actin) [Cleaved into: Actin, cytoplasmic 2, N-terminally processed]	Actg1	0.681612	1.42821	0.52026	1.62415	0.998746	0.747019	0.0017791	3.8432	0.00370777	2.69007	0.855783	0.504297	0.00199303	0.715851	1.43347	0.551372	0.781599	0.61688	0.876695	1.12331	1.31647	0.683528	0.586531	1.18942	0.662707	-0.716678	0.696932	0.216497	0.357604	0.557933	0.554082	-0.945605	1.26061	0.370251
A1BN54	A1BN54_MOUSE	Alpha actinin 1a (Alpha-actinin-1)	Actn1	0.338144	0.628517	1.76512	0.497694	1.20983	1.56069	0.649178	1.84966	0.851027	1.7672	1.07441	0.942894	1.32191	0.300411	1.02782	0.768371	0.795922	0.651206	0.910593	1.08941	1.18906	0.810939	0.384945	0.777583	0.521753	-0.425878	0.562071	0.370002	0.258665	0.788711	0.75546	-0.552158	0.546346	0.158453
Q9JI91	ACTN2_MOUSE	Alpha-actinin-2 (Alpha-actinin skeletal muscle isoform 2) (F-actin cross-linking protein)	Actn2	0.883003	0.980202	0.976991	0.956285	1.08559	1.11793	0.969781	1.01317	1.03192	0.93457	0.985349	1.05668	0.975947	1.00294	1.00624	1.11964	1.08679	0.81698	0.946732	1.05327	0.998578	1.00142	0.0769196	0.0624964	0.167813	-0.0728231	0.117029	0.489001	0.153845	0.0816322	0.144121	0.00410209	0.104584	0.952769
P57780	ACTN4_MOUSE	Alpha-actinin-4 (Non-muscle alpha-actinin 4)	Actn4	0.001	0.001	0.001	0.001	0.001	0.001	2.29675	0.217263	0.000828196	0.541022	2.46287	1.01438	1.78302	0.857738	0.844406	0.107968	0.951467	0.922298	0.001	0.001	1.08885	0.911149	10.0886	0.886946	0.128995	9.83154	0.532853	0.0242145	0	0	1	-0.257048	1.0347	0.720828
P61164	ACTZ_MOUSE	Alpha-centractin (Centractin) (ARP1) (Actin-RPV) (Centrosome-associated actin homolog)	Actr1a	0.001	0.001	0.001	4.09389	1.90611	0.001	3.16995	0.0116887	0.0196443	1.05363	0.998254	1.14224	2.77297	0.0107506	0.0149981	0.845574	1.16206	0.798243	0.001	2.00033	1.0659	0.9341	10.0579	0.987208	0.166056	-1.09859	1.29766	0.314306	10.966	0.835981	0.16613	-0.190422	1.39987	0.837773
Q8R5C5	ACTY_MOUSE	Beta-centractin (Actin-related protein 1B) (ARP1B)	Actr1b	0.001	0.001	0.001	0.001	0.001	0.001	1.61799	1.91016	0.00341695	1.11514	0.883796	1.13439	2.4616	0.00341695	0.00341695	0.948973	1.08132	0.836381	0.001	0.001	1.11082	0.889184	10.1174	0.541969	0.025924	9.79634	0.927951	0.144118	0	0	1	-0.321066	1.07463	0.637988
P61161	ARP2_MOUSE	Actin-related protein 2 (Actin-like protein 2)	Actr2	0.001	0.001	0.001	0.001	0.001	0.001	0.733047	1.43974	0.812561	2.34104	0.936096	1.45147	1.06179	1.00448	0.948386	0.000684303	0.000684303	1.27002	0.001	0.001	1.28566	0.714342	10.3283	0.427969	0.00914	9.48047	0.719975	0.0718627	0	0	1	-0.847821	0.837568	0.120707
Q99JY9	ARP3_MOUSE	Actin-related protein 3 (Actin-like protein 3)	Actr3	3.46332	0.001	1.15021	0.737139	0.649334	0.001	0.73385	0.910015	1.52939	0.00529531	1.99063	1.1155	0.822091	0.836981	1.16767	1.55246	1.33131	0.00479542	1.53818	0.462491	1.04745	0.952552	-0.554342	1.10913	0.549956	1.04237	0.880555	0.214166	-1.73372	1.17478	0.361176	-0.137009	0.790854	0.795379
P56375	ACYP2_MOUSE	Acylphosphatase-2 (EC 3.6.1.7) (Acylphosphatase, muscle type isozyme) (Acylphosphate phosphohydrolase 2)	Acyp2	0.001	0.001	0.001	0.001	0.001	0.001	0.0119386	0.0148045	5.92727	1.22343	1.01741	0.812012	0.0133742	0.0136164	0.0189962	0.863129	0.976087	1.10794	0.001	0.001	1.50114	0.498856	10.5518	1.35444	0.296872	8.96248	0.979597	0.163611	0	0	1	-1.58937	1.67156	0.309008
Q60936	ADCK3_MOUSE	Atypical kinase ADCK3, mitochondrial (EC 2.7.-.-) (Chaperone activity of bc1 complex-like) (Chaperone-ABC1-like) (aarF domain-containing protein kinase 3)	Adck3	0.519937	0.883268	1.20556	0.924645	1.25471	1.21189	1.11448	0.675443	1.57677	1.03687	0.964855	1.06862	0.980419	0.498208	1.15469	1.05296	0.92211	0.954591	0.869587	1.13041	1.07284	0.927162	0.303031	0.406817	0.381023	-0.285957	0.257462	0.220522	0.378449	0.347185	0.308055	-0.210539	0.333541	0.356666
P28474	ADHX_MOUSE	Alcohol dehydrogenase class-3 (EC 1.1.1.1) (Alcohol dehydrogenase 2) (Alcohol dehydrogenase 5) (Alcohol dehydrogenase B2) (ADH-B2) (Alcohol dehydrogenase class-III) (Glutathione-dependent formaldehyde dehydrogenase) (FALDH) (FDH) (GSH-FDH) (EC 1.1.1.-) (S-(hydroxymethyl)glutathione dehydrogenase) (EC 1.1.1.284)	Adh5	0.001	0.001	0.001	0.001	0.001	0.001	0.00577768	0.00716465	2.37253	0.0236485	0.0196661	0.0156959	2.64434	0.960995	0.0091932	4.16288	1.75669	0.021416	0.001	0.001	0.407413	1.59259	8.67035	2.15714	0.502775	10.6372	0.928307	0.144079	0	0	1	1.96681	2.34841	0.154376
Q60994	ADIPO_MOUSE	Adiponectin (30 kDa adipocyte complement-related protein) (Adipocyte complement-related 30 kDa protein) (ACRP30) (Adipocyte, C1q and collagen domain-containing protein) (Adipocyte-specific protein AdipoQ)	Adipoq	0.797704	0.923075	0.960314	1.03285	1.05395	1.2321	0.959241	1.08818	0.894479	1.16256	0.764965	1.03709	1.21662	0.923758	0.917728	0.88879	1.09141	1.05518	0.893698	1.1063	0.984419	1.01558	0.139485	0.153712	0.353436	-0.12344	0.140523	0.331322	0.307887	0.112177	0.056689	0.0449612	0.175472	0.699042
P55264	ADK_MOUSE	Adenosine kinase (AK) (EC 2.7.1.20) (Adenosine 5'-phosphotransferase)	Adk	0.001	0.001	0.001	0.001	0.001	0.001	0.0888266	0.11015	0.185121	0.0116356	0.00967616	0.00772274	0.0995074	0.10131	5.41509	0.0082089	0.0092832	5.95347	0.001	0.001	0.0688553	1.93114	6.10549	0.958517	0.160294	10.9152	1.37674	0.304091	0	0	1	4.80975	1.67755	0.148467
Q8BGK2	ARHL1_MOUSE	[Protein ADP-ribosylarginine] hydrolase-like protein 1 (EC 3.2.-.-) (ADP-ribosylhydrolase 2)	Adprhl1	0.001	0.001	0.001	0.001	0.001	0.001	0.96127	0.598888	0.663746	0.89891	1.24927	1.33656	1.38341	1.17759	1.2151	1.04422	0.503422	0.967628	0.001	0.001	0.95144	1.04856	9.89397	0.286856	0.00109992	10.0342	0.264137	0.000678944	0	0	1	0.140226	0.389942	0.588789
P28650	PURA1_MOUSE	Adenylosuccinate synthetase isozyme 1 (AMPSase 1) (AdSS 1) (EC 6.3.4.4) (Adenylosuccinate synthetase, basic isozyme) (Adenylosuccinate synthetase, muscle isozyme) (M-type adenylosuccinate synthetase) (IMP--aspartate ligase 1)	Adssl1	0.001	0.001	0.001	0.001	0.001	0.001	2.33489	0.0509967	1.07122	0.537228	0.450292	1.05424	1.53826	0.939199	0.0654356	1.0738	1.74434	1.14011	0.001	0.001	0.916477	1.08352	9.83996	0.792486	0.0955662	10.0815	0.49185	0.0172543	0	0	1	0.241558	0.932711	0.687161
Q8JZQ2	AFG32_MOUSE	AFG3-like protein 2 (EC 3.4.24.-)	Afg3l2	1.21902	0.970774	0.95412	0.891813	1.00702	0.957262	0.986047	1.18744	0.791719	0.892332	0.81102	1.3153	1.12979	0.926355	0.978655	0.970084	1.44474	0.566532	1.04797	0.95203	0.997308	1.00269	-0.0714862	0.226116	0.72574	0.0747994	0.265141	0.777342	-0.138519	0.125767	0.355552	0.00776697	0.324978	0.971202
F8VPN4	F8VPN4_MOUSE	Protein Agl	Agl	0.001	0.001	0.001	0.001	0.001	0.001	1.16379	0.0122867	0.22592	1.77061	1.13052	1.47541	2.31997	2.26226	0.0157655	0.00179684	1.61936	0.00230647	0.001	0.001	0.96309	1.03691	9.91153	0.66083	0.0542567	10.0181	1.01695	0.177141	0	0	1	0.106548	1.2128	0.896046
P50247	SAHH_MOUSE	Adenosylhomocysteinase (AdoHcyase) (EC 3.3.1.1) (CUBP) (Liver copper-binding protein) (S-adenosyl-L-homocysteine hydrolase)	Ahcy	0.001	0.001	0.001	0.001	0.001	0.001	0.0288944	0.0358306	5.82398	0.0169194	0.0140702	5.92825	0.0323687	0.032955	0.0459755	0.0119366	0.0134988	0.0153222	0.001	0.001	1.97466	0.0253428	10.9474	1.39716	0.310678	4.6635	0.497411	0.0214137	0	0	1	-6.28388	1.48307	0.145216
E9QP54	E9QP54_MOUSE	Jouberin	Ahi1	0.910709	0.647533	1.28729	1.1985	0.701473	1.2545	0.001	0.001	0.001	0.001	0.001	0.001	0.001	0.001	0.001	0.001	0.001	0.001	0.948509	1.05149	0.001	0.001	-9.88952	0.276794	0.000107427	-10.0382	0.236382	3.88518e-05	0.148703	0.363994	0.707672	0	0	1
E9Q616	E9Q616_MOUSE	Protein Ahnak	Ahnak	0.561865	0.535045	1.08362	1.48614	1.11239	1.22093	0.771313	0.916181	0.900604	0.838413	0.826372	0.806492	1.27621	1.07033	1.06537	1.05083	1.18067	1.29723	0.726845	1.27316	0.843229	1.15677	0.214278	0.352588	0.370096	-0.138305	0.151258	0.275505	0.80869	0.368651	0.0601508	0.456107	0.106274	0.000103261
P29699	FETUA_MOUSE	Alpha-2-HS-glycoprotein (Countertrypin) (Fetuin-A)	Ahsg	0.001	0.001	0.001	0.001	0.001	0.001	0.0194262	2.81997	1.64468	1.10372	0.735741	1.1194	1.46286	0.0221562	0.0309101	0.815325	1.05066	1.17515	0.001	0.001	1.24049	0.75951	10.2767	0.693248	0.0635754	9.56893	0.727115	0.0740857	0	0	1	-0.707769	1.00463	0.317412
Q9Z0X1	AIFM1_MOUSE	Apoptosis-inducing factor 1, mitochondrial (EC 1.1.1.-) (Programmed cell death protein 8)	Aifm1	0.001	0.001	0.001	0.001	0.001	0.001	1.15915	1.08078	0.799651	1.04602	0.711226	1.04313	1.06549	1.07371	0.821226	1.06964	1.33413	0.795852	0.001	0.001	0.973325	1.02667	9.92678	0.165182	3.5985e-05	10.0038	0.175857	5.40408e-05	0	0	1	0.0769849	0.241269	0.632358
B1AU25	B1AU25_MOUSE	Apoptosis-inducing factor 1, mitochondrial	Aifm1	0.761611	0.647282	1.11803	1.1781	1.14336	1.15162	1.08486	1.00604	0.889454	0.868173	0.872299	1.1453	0.989138	1.0658	0.964716	1.06553	1.32823	0.720468	0.842309	1.15769	0.977687	1.02231	0.215023	0.26282	0.28542	-0.179413	0.175846	0.287364	0.458829	0.238352	0.09074	0.0643923	0.207808	0.644588
Q9R0Y5	KAD1_MOUSE	Adenylate kinase isoenzyme 1 (AK 1) (EC 2.7.4.3) (EC 2.7.4.6) (ATP-AMP transphosphorylase 1) (ATP:AMP phosphotransferase) (Adenylate monophosphate kinase) (Myokinase)	Ak1	0.001	0.001	0.001	0.001	0.001	0.001	1.10316	1.11537	1.21283	1.17402	1.04036	1.15929	1.37261	0.5394	0.65663	1.02557	0.773938	0.826827	0.001	0.001	1.13417	0.86583	10.1474	0.0489859	9.06408e-09	9.75794	0.313699	0.00182725	0	0	1	-0.389482	0.317501	0.0557005
Q9R0Y5-2	KAD1_MOUSE	Adenylate kinase isoenzyme 1 (AK 1) (EC 2.7.4.3) (EC 2.7.4.6) (ATP-AMP transphosphorylase 1) (ATP:AMP phosphotransferase) (Adenylate monophosphate kinase) (Myokinase)	Ak1	0.001	0.001	0.001	0.001	0.001	0.001	1.10316	1.11537	1.21283	1.17402	1.04036	1.15929	1.37261	0.5394	0.65663	1.02557	0.773938	0.826827	0.001	0.001	1.13417	0.86583	10.1474	0.0489859	9.06408e-09	9.75794	0.313699	0.00182725	0	0	1	-0.389482	0.317501	0.0557005
Z4YN97	Z4YN97_MOUSE	Adenylate kinase isoenzyme 1 (Fragment)	Ak1	0.001	0.001	0.001	2.78843	0.001	3.21157	0.001	0.001	0.001	0.001	0.001	0.001	0.001	0.001	0.001	0.001	0.001	0.001	0.001	2.00033	0.001	0.001	0	0	1	-10.966	0.71201	0.0190474	10.966	0.71201	0.118092	0	0	1
Q9WTP6	KAD2_MOUSE	Adenylate kinase 2, mitochondrial (AK 2) (EC 2.7.4.3) (ATP-AMP transphosphorylase 2) (ATP:AMP phosphotransferase) (Adenylate monophosphate kinase) [Cleaved into: Adenylate kinase 2, mitochondrial, N-terminally processed]	Ak2	0.001	0.001	0.001	0.001	0.001	6	1.08479	1.01519	1.27125	1.41862	0.000575225	0.600214	0.00243993	1.23555	1.39079	1.38193	1.22749	1.37117	0.001	2.00067	0.898439	1.10156	9.81128	0.528554	0.0234233	-0.860931	1.48352	0.526376	10.9663	1.41351	0.373901	0.294057	0.694415	0.523329
Q9WTP7	KAD3_MOUSE	GTP:AMP phosphotransferase AK3, mitochondrial (EC 2.7.4.10) (Adenylate kinase 3) (AK 3) (Adenylate kinase 3 alpha-like 1)	Ak3	0.001	0.001	0.001	0.001	0.001	0.001	0.73385	0.910015	1.52939	0.00277539	2.49558	0.00184208	0.822091	0.836981	1.16767	0.00195804	0.00221429	3.49563	0.001	0.001	0.945576	1.05442	9.88505	0.922862	0.142216	10.0422	1.11466	0.21328	0	0	1	0.157189	1.44712	0.871261
P45376	ALDR_MOUSE	Aldose reductase (AR) (EC 1.1.1.21) (Aldehyde reductase)	Akr1b1	0.001	0.001	0.001	0.001	2.85897	3.14103	1.08569	0.737222	1.26948	0.928908	1.03575	1.27357	1.50824	0.698609	0.700752	1.14741	0.722445	0.89191	0.001	2.00033	1.0551	0.944895	10.0432	0.178142	5.87354e-05	-1.08201	0.775838	0.167199	10.966	0.709094	0.116995	-0.15916	0.361725	0.499679
S4R2G9	S4R2G9_MOUSE	MCG142264, isoform CRA_c (Protein Akr1b10)	Akr1b10	0.001	0.001	0.001	0.001	0.001	0.001	0.831488	0.845247	0.928139	0.0011577	1.53016	1.79019	1.21075	1.04368	1.1407	1.2699	1.40743	0.0011577	0.001	0.001	0.987731	1.01227	9.94797	0.578612	0.0335544	9.98338	0.460142	0.0128282	0	0	1	0.0354037	0.739272	0.942142
Q8CG76	ARK72_MOUSE	Aflatoxin B1 aldehyde reductase member 2 (EC 1.1.1.n11) (Succinic semialdehyde reductase) (SSA reductase)	Akr7a2	0.001	0.001	0.001	0.001	0.001	0.001	0.010196	1.55259	0.588773	1.69307	0.00519249	2.10911	3.82059	0.0116289	0.0162235	0.913364	0.00498162	1.27429	0.001	0.001	0.993155	1.00685	9.95587	0.837801	0.111337	9.97563	1.34315	0.293292	0	0	1	0.0197516	1.58302	0.984997
P07724	ALBU_MOUSE	Serum albumin	Alb	0.682413	0.93706	0.906253	1.10678	1.23841	1.12908	0.981281	1.00268	0.865702	1.05667	0.995082	0.750629	1.24318	1.0118	0.89535	1.01848	0.929965	1.24917	0.841909	1.15809	0.942007	1.05799	0.162075	0.173551	0.279847	-0.130419	0.141224	0.328738	0.460014	0.143647	0.0245673	0.16752	0.171551	0.166262
P47738	ALDH2_MOUSE	Aldehyde dehydrogenase, mitochondrial (EC 1.2.1.3) (AHD-M1) (ALDH class 2) (ALDH-E2) (ALDHI)	Aldh2	0.197062	1.29179	1.73938	0.001	1.29126	1.48051	1.08739	1.23055	0.65989	1.16912	0.856993	1.0008	1.37147	0.958487	0.69221	1.01073	0.981432	0.980913	1.07608	0.924257	1.00079	0.999208	-0.104637	0.632456	0.823788	0.11249	0.738363	0.827218	-0.219414	0.931869	0.827474	-0.00228661	0.277128	0.990048
Q8CHT0	AL4A1_MOUSE	Delta-1-pyrroline-5-carboxylate dehydrogenase, mitochondrial (P5C dehydrogenase) (EC 1.2.1.88) (Aldehyde dehydrogenase family 4 member A1) (L-glutamate gamma-semialdehyde dehydrogenase)	Aldh4a1	0.357028	1.21588	0.875037	0.001	1.50602	2.04604	0.82136	0.504502	0.844073	1.28346	0.558199	0.962882	0.519177	2.28993	1.02096	1.12949	1.27418	0.791794	0.81598	1.18435	0.829079	1.17092	0.0229749	0.533913	0.957226	-0.0164552	0.871418	0.980895	0.537493	0.849155	0.606959	0.498063	0.568654	0.241248
Q8BWF0	SSDH_MOUSE	Succinate-semialdehyde dehydrogenase, mitochondrial (EC 1.2.1.24) (Aldehyde dehydrogenase family 5 member A1) (NAD(+)-dependent succinic semialdehyde dehydrogenase)	Aldh5a1	0.001	0.001	0.001	0.001	0.001	0.001	0.0286201	5.80149	0.0596461	1.59816	0.924119	1.13538	0.0320614	0.0326421	0.045539	0.0867936	1.11715	1.1384	0.001	0.001	1.59124	0.408764	10.6359	1.23487	0.256248	8.67512	1.24468	0.260461	0	0	1	-1.96081	1.75332	0.221893
Q9EQ20	MMSA_MOUSE	Methylmalonate-semialdehyde dehydrogenase [acylating], mitochondrial (MMSDH) (Malonate-semialdehyde dehydrogenase [acylating]) (EC 1.2.1.18) (EC 1.2.1.27) (Aldehyde dehydrogenase family 6 member A1)	Aldh6a1	0.001	0.001	0.001	3.144	0.001	2.856	1.60343	0.735147	0.775985	1.09467	0.965627	0.904279	0.745971	1.94052	0.198953	1.13581	0.753649	1.14596	0.001	2.00033	1.01319	0.986811	9.98469	0.28569	0.00107398	-1.01939	0.890074	0.214746	10.966	0.709193	0.117033	-0.0380566	0.609011	0.924208
A6ZI44	A6ZI44_MOUSE	Fructose-bisphosphate aldolase (EC 4.1.2.13)	Aldoa	0.406187	0.674731	1.11229	1.10071	1.43311	1.27297	0.8217	1.21871	0.889569	0.505362	1.51535	0.588437	1.33231	0.805643	0.932066	0.835783	0.552224	2.00285	0.731068	1.26893	0.923187	1.07681	0.336618	0.549895	0.493453	-0.236847	0.4534	0.563473	0.795537	0.412173	0.0769131	0.222072	0.581437	0.573125
P39655	LOX12_MOUSE	Arachidonate 12-lipoxygenase, 12S-type (12S-LOX) (12S-lipoxygenase) (EC 1.13.11.31) (Lipoxin synthase 12-LO) (EC 3.3.2.-) (Platelet-type lipoxygenase 12) (P-12LO)	Alox12	0.001	0.001	0.001	0.001	0.001	0.001	0.900003	4.1951	0.000619882	5.86303	0.121869	0.00377586	0.903037	0.000619882	0.000619882	0.00377586	0.00377586	0.00377586	0.001	0.001	1.8474	0.152601	10.8513	1.25635	0.263686	7.25362	2.19926	0.512406	0	0	1	-3.59766	2.53281	0.137169
G5E8J2	G5E8J2_MOUSE	Ankyrin 1, erythroid (Ankyrin-1)	Ank1	3.11283	0.001	0.001	2.88717	0.001	0.001	0.001	0.001	0.001	0.001	0.001	0.001	0.001	0.001	0.001	0.001	0.001	0.001	1.03828	0.963057	0.001	0.001	-10.02	1.41285	0.170471	-9.91148	1.41275	0.170471	-0.108496	1.998	0.960148	0	0	1
D3YYE1	D3YYE1_MOUSE	Acidic leucine-rich nuclear phosphoprotein 32 family member A (Fragment)	Anp32a	0.001	0.001	0.001	0.001	0.001	0.001	0.00392216	0.0048637	0.00817405	1.09751	1.6213	0.586652	5.97233	0.00447336	0.00624078	0.585907	0.421675	1.68695	0.001	0.001	0.553737	1.44626	9.11306	1.12723	0.218224	10.4981	1.45272	0.328282	0	0	1	1.38506	1.83876	0.383949
P07356	ANXA2_MOUSE	Annexin A2 (Annexin II) (Annexin-2) (Calpactin I heavy chain) (Calpactin-1 heavy chain) (Chromobindin-8) (Lipocortin II) (Placental anticoagulant protein IV) (PAP-IV) (Protein I) (p36)	Anxa2	0.001	4.86742	1.13258	0.001	0.001	0.001	0.0104654	1.88348	0.0218105	1.19629	0.87349	1.13544	1.76552	2.30208	0.016652	0.771678	1.16508	0.858021	2.00033	0.001	0.853495	1.1465	-1.22879	1.29972	0.313724	10.163	0.63888	0.0482499	-10.966	1.03948	0.245486	0.425788	1.00842	0.523024
P48036	ANXA5_MOUSE	Annexin A5 (Anchorin CII) (Annexin V) (Annexin-5) (Calphobindin I) (CBP-I) (Endonexin II) (Lipocortin V) (Placental anticoagulant protein 4) (PP4) (Placental anticoagulant protein I) (PAP-I) (Thromboplastin inhibitor) (Vascular anticoagulant-alpha) (VAC-alpha)	Anxa5	0.001	0.001	1.32196	1.47286	1.37159	1.83359	0.728501	0.966959	1.20048	1.69121	0.936093	1.04145	1.2903	0.868675	0.945094	0.718569	1.08337	0.529316	0.441322	1.55935	1.09411	0.905887	1.30986	1.43767	0.103899	-0.783538	0.298491	0.00946917	1.82104	1.41673	0.0728087	-0.27236	0.385831	0.3038
F8WIT2	F8WIT2_MOUSE	Annexin	Anxa6	0.849192	0.807354	0.946551	0.870712	1.24212	1.28407	1.16423	1.24165	0.900131	1.38238	1.2075	1.09096	1.00552	0.574553	1.11392	0.708694	0.876074	0.734391	0.867699	1.1323	1.16447	0.835525	0.424413	0.143405	0.0211169	-0.438502	0.274322	0.0846875	0.383991	0.177289	0.126987	-0.478923	0.253744	0.0108358
P17426	AP2A1_MOUSE	AP-2 complex subunit alpha-1 (100 kDa coated vesicle protein A) (Adaptor protein complex AP-2 subunit alpha-1) (Adaptor-related protein complex 2 subunit alpha-1) (Alpha-adaptin A) (Alpha1-adaptin) (Clathrin assembly protein complex 2 alpha-A large chain) (Plasma membrane adaptor HA2/AP2 adaptin alpha A subunit)	Ap2a1	0.96084	0.906528	1.01745	1.14819	0.802367	1.16463	0.001	0.001	0.001	0.001	0.001	0.001	0.001	0.001	0.001	0.001	0.001	0.001	0.961605	1.03839	0.001	0.001	-9.9093	0.0470943	6.16161e-10	-10.0201	0.160856	2.99691e-06	0.110839	0.167608	0.56437	0	0	1
P12246	SAMP_MOUSE	Serum amyloid P-component (SAP)	Apcs	0.001	0.001	0.001	0.001	0.001	0.001	0.512301	1.43733	0.000735791	1.06184	0.584591	1.09069	1.52716	1.38458	1.1379	0.676674	1.06679	1.51942	0.001	0.001	0.781248	1.21875	9.60964	0.601541	0.0388847	10.2512	0.245352	0.000436358	0	0	1	0.641553	0.649653	0.109559
Q9WVQ5	MTNB_MOUSE	Methylthioribulose-1-phosphate dehydratase (MTRu-1-P dehydratase) (EC 4.2.1.109) (APAF1-interacting protein) (Monocyte/macrophage protein 19)	Apip	0.001	0.001	0.001	0.001	0.001	0.001	0.012641	0.0156756	0.0263448	0.0152187	0.0126559	3.1113	5.91081	0.0144175	0.0201139	2.8349	0.0121419	0.013782	0.001	0.001	0.532306	1.46769	9.05611	2.16674	0.504369	10.5193	1.52481	0.35012	0	0	1	1.46322	2.64949	0.425498
Q00623	APOA1_MOUSE	Apolipoprotein A-I (Apo-AI) (ApoA-I) (Apolipoprotein A1) [Cleaved into: Proapolipoprotein A-I (ProapoA-I); Truncated apolipoprotein A-I]	Apoa1	0.001	1.19079	1.27005	1.78731	0.515006	1.23684	0.732735	1.13381	0.639081	0.667542	0.662881	0.61353	1.00186	1.15052	1.34199	1.18236	0.945778	1.92791	0.820613	1.17972	0.741597	1.2584	-0.146068	0.747445	0.795299	0.09315	0.511844	0.813892	0.52367	0.833885	0.550483	0.762888	0.353971	0.0110703
Q8K4Z3	NNRE_MOUSE	NAD(P)H-hydrate epimerase (EC 5.1.99.6) (Apolipoprotein A-I-binding protein) (AI-BP) (NAD(P)HX epimerase)	Apoa1bp	0.001	0.001	0.001	0.001	0.001	0.001	1.71623	1.21552	0.0345891	1.02858	1.932	1.26647	0.588798	0.0189293	2.42594	1.00178	0.768046	0.00312687	0.001	0.001	1.1989	0.801102	10.2275	0.504446	0.0192337	9.64584	1.01604	0.17691	0	0	1	-0.58165	1.13437	0.400969
P09813	APOA2_MOUSE	Apolipoprotein A-II (Apo-AII) (ApoA-II) (Apolipoprotein A2) [Cleaved into: Proapolipoprotein A-II (ProapoA-II)]	Apoa2	0.001	0.001	0.001	0.001	0.001	0.001	1.21191	1.04851	0.456164	0.593462	0.962662	1.02735	0.865693	0.929881	1.48784	1.11035	0.941297	1.36488	0.001	0.001	0.883342	1.11666	9.78683	0.30263	0.00149348	10.125	0.2094	0.000164415	0	0	1	0.338142	0.368012	0.172591
E9Q4G4	E9Q4G4_MOUSE	Apolipoprotein B-100 (Fragment)	Apob	0.001	0.001	0.001	0.001	0.001	0.001	3.26666	0.00270977	2.7225	0.000731585	1.01834	1.48618	0.00270977	0.00270977	0.00270977	1.17969	1.51771	0.797348	0.001	0.001	1.41619	0.583813	10.4678	0.878893	0.125998	9.18936	1.05725	0.192414	0	0	1	-1.27843	1.37485	0.209997
E9Q1Y3	E9Q1Y3_MOUSE	Apolipoprotein B-100 (Fragment)	Apob	1.17486	1.40064	1.00833	0.827782	0.795079	0.793303	0.001	0.001	0.001	0.001	0.001	0.001	0.001	0.001	0.001	0.001	0.001	0.001	1.19461	0.805388	0.001	0.001	-10.2223	0.134575	8.8974e-07	-9.65354	0.0196816	1.38568e-12	-0.568786	0.136007	0.0270922	0	0	1
Q9WV35	ABEC2_MOUSE	C->U-editing enzyme APOBEC-2 (EC 3.5.4.36) (mRNA(cytosine(6666)) deaminase 2)	Apobec2	0.001	0.001	0.001	0.001	0.001	0.001	1.35056	1.05175	0.169758	1.22077	1.62922	0.136469	1.52542	0.00154949	1.90097	1.13616	0.916905	0.96048	0.001	0.001	0.92642	1.07358	9.85552	0.618943	0.0431293	10.0682	0.54833	0.0271736	0	0	1	0.212692	0.826896	0.697267
P08226	APOE_MOUSE	Apolipoprotein E (Apo-E)	Apoe	0.001	0.001	0.001	0.001	0.001	0.001	1.19281	0.422141	0.636952	0.815412	1.04182	1.21186	1.17589	1.01861	1.5536	1.04683	1.07549	0.808579	0.001	0.001	0.886834	1.11317	9.79252	0.327708	0.00232546	10.1205	0.20269	0.000133943	0	0	1	0.327933	0.385325	0.198992
Q01339	APOH_MOUSE	Beta-2-glycoprotein 1 (APC inhibitor) (Activated protein C-binding protein) (Apolipoprotein H) (Apo-H) (Beta-2-glycoprotein I) (B2GPI) (Beta(2)GPI)	Apoh	0.001	0.001	0.001	0.001	0.001	0.001	0.00287014	0.00287014	0.00287014	0.534874	0.270548	1.62049	3.70577	2.28275	0.00287014	0.780671	1.02108	1.77234	0.001	0.001	0.405754	1.59425	8.66446	1.42201	0.319469	10.6387	0.746021	0.0799684	0	0	1	1.9742	1.60582	0.0721283
Q78IK4	MIC27_MOUSE	MICOS complex subunit Mic27 (Apolipoprotein O-like) (Protein FAM121A)	Apool	0.895357	0.887765	1.01442	0.948315	1.13303	1.12112	1.01204	1.21528	0.815438	1.01185	1.00416	1.06283	1.12318	0.872596	0.961468	1.12148	1.06242	0.737249	0.932513	1.06749	1.02027	0.979733	0.129751	0.130494	0.315592	-0.123758	0.163588	0.408487	0.195022	0.100601	0.135795	-0.0584874	0.183492	0.630571
Q02013	AQP1_MOUSE	Aquaporin-1 (AQP-1) (Aquaporin-CHIP) (Delayed early response protein 2) (DER2) (Water channel protein for red blood cells and kidney proximal tubule)	Aqp1	1.2089	1.51334	0.901375	1.0998	0.440996	0.83559	1.03954	1.57866	0.000538269	0.801162	0.968829	0.852094	1.17164	1.32798	0.881635	1.03788	1.11543	1.22461	1.20787	0.79213	0.873471	1.12653	-0.467633	0.571953	0.339298	0.508075	0.364109	0.0690536	-0.608656	0.399465	0.18571	0.367051	0.547844	0.272068
P84078	ARF1_MOUSE	ADP-ribosylation factor 1	Arf1	0.950416	0.808939	1.11236	1.0056	1.09312	1.02957	1.01601	0.968713	0.670074	0.652157	1.32734	1.04737	1.40287	0.936265	1.00607	1.07959	1.11213	0.781405	0.957238	1.04276	0.946944	1.05306	-0.0155993	0.277336	0.951258	0.014173	0.183708	0.936891	0.123459	0.134257	0.402695	0.153231	0.304366	0.447263
Q99PT1	GDIR1_MOUSE	Rho GDP-dissociation inhibitor 1 (Rho GDI 1) (GDI-1) (Rho-GDI alpha)	Arhgdia	0.001	0.001	0.001	0.001	0.001	0.001	2.00614	1.17	0.0263808	1.54992	0.723367	1.00536	1.1024	0.693722	1.00137	0.825852	0.874908	1.02059	0.001	0.001	1.08019	0.919807	10.0771	0.576842	0.0331512	9.84519	0.148609	1.79705e-05	0	0	1	-0.231886	0.595677	0.586363
P61211	ARL1_MOUSE	ADP-ribosylation factor-like protein 1	Arl1	0.001	0.001	0.001	0.001	0.001	0.001	0.994463	1.01448	1.51815	0.0319414	5.84029	0.0319414	1.54461	0.926265	0.00203895	0.0319414	0.0319414	0.0319414	0.001	0.001	1.57188	0.428123	10.6183	1.26196	0.265669	8.74188	1.39728	0.311536	0	0	1	-1.87639	1.8828	0.245279
Q8R5J9	PRAF3_MOUSE	PRA1 family protein 3 (ADP-ribosylation factor-like protein 6-interacting protein 5) (ARL-6-interacting protein 5) (Aip-5) (Addicsin) (GTRAP3-18) (Glutamate transporter EAAC1-interacting protein) (Prenylated Rab acceptor protein 2) (Protein JWa)	Arl6ip5	1.36707	1.06187	1.12094	1.05094	0.756056	0.643118	1.12086	1.38212	0.715694	0	0	0	0.869896	1.00347	0.907959	0	0	0	1.18329	0.816706	0.536446	0.463554	-1.1413	1.06915	0.131115	-0.81708	1.02551	0.298946	-0.534919	0.238313	0.0751165	-0.210695	1.46217	0.829214
P59999	ARPC4_MOUSE	Actin-related protein 2/3 complex subunit 4 (Arp2/3 complex 20 kDa subunit) (p20-ARC)	Arpc4	0.001	0.001	0.001	0.001	0.001	0.001	0.899509	1.97785	0.0125361	1.74307	1.15383	0.90088	1.65219	1.44834	0.00957113	0.627424	0.697839	0.876954	0.001	0.001	1.11461	0.885387	10.1223	0.573091	0.0323252	9.79016	0.614098	0.0419254	0	0	1	-0.332164	0.83997	0.554808
Q8R2G4	NAR3_MOUSE	Ecto-ADP-ribosyltransferase 3 (EC 2.4.2.31) (ADP-ribosyltransferase C2 and C3 toxin-like 3) (ARTC3) (Mono(ADP-ribosyl)transferase 3) (NAD(P)(+)--arginine ADP-ribosyltransferase 3)	Art3	0.001	0.001	0.001	0.001	0.001	0.001	2.73571	2.60971	0.645445	0.544724	0.832647	1.51064	0.00304312	0.00304312	0.00304312	1.20387	1.07465	0.833465	0.001	0.001	1.47981	0.520186	10.5312	0.607201	0.0401623	9.02288	1.01581	0.177082	0	0	1	-1.50832	1.18346	0.066553
Q9CR06	Q9CR06_MOUSE	Aspartate-beta-hydroxylase, isoform CRA_a (Aspartyl/asparaginyl beta-hydroxylase)	Asph	1.16506	0.934535	1.05777	0.975372	0.89822	0.969043	0.001	0.001	0.001	0.001	0.001	0.001	0.001	0.001	0.001	0.001	0.001	0.001	1.05245	0.947545	0.001	0.001	-10.0395	0.0894908	5.36321e-08	-9.88805	0.0369094	1.12371e-10	-0.151492	0.0968035	0.2138	0	0	1
Q8C0M9	ASGL1_MOUSE	Isoaspartyl peptidase/L-asparaginase (EC 3.4.19.5) (EC 3.5.1.1) (Asparaginase-like protein 1) (Beta-aspartyl-peptidase) (Isoaspartyl dipeptidase) (L-asparagine amidohydrolase) [Cleaved into: Isoaspartyl peptidase/L-asparaginase alpha chain; Isoaspartyl peptidase/L-asparaginase beta chain]	Asrgl1	0.001	0.001	0.001	0.001	0.001	0.001	0.0189898	0.0235484	5.88431	0.0186783	0.0155329	5.92079	0.0212732	0.0216585	0.0302158	0.0131775	0.014902	0.016915	0.001	0.001	1.98031	0.0196903	10.9515	1.40052	0.311753	4.29942	0.28595	0.00144606	0	0	1	-6.65209	1.42942	0.145024
Q9D5T0	ATAD1_MOUSE	ATPase family AAA domain-containing protein 1 (EC 3.6.1.3) (Thorase)	Atad1	0.807978	0.875552	1.36501	0.535515	1.34355	1.07239	0.708248	0.886342	2.39514	0.00372792	3.11694	2.86814	0.00130087	0.692824	1.31614	0.00372792	0.00372792	0.00372792	1.01618	0.983819	1.66309	0.336908	0.71071	0.751023	0.435225	-1.54604	1.53781	0.119982	-0.0466928	0.419689	0.917998	-2.30344	1.65914	0.0436253
Q925I1	ATAD3_MOUSE	ATPase family AAA domain-containing protein 3 (AAA-ATPase TOB3)	Atad3	0.001	0.001	0.001	0.001	0.001	0.001	0	0	0	1.25139	0.592759	1.12936	0	0	0	0.96594	1.31956	0.740998	0.001	0.001	0.495584	0.504416	8.95299	1.0801	0.200998	8.97847	1.05425	0.191407	0	0	1	0.0254845	1.50933	0.979634
O08997	ATOX1_MOUSE	Copper transport protein ATOX1 (Metal transport protein ATX1)	Atox1	0.001	0.001	0.001	0.001	0.001	0.001	0.73385	0.910015	1.52939	0.00728934	5.97031	0.00483806	0.822091	0.836981	1.16767	0.00514263	0.00581564	0.00660121	0.001	0.001	1.52595	0.47405	10.5755	1.3478	0.294678	8.8889	1.01591	0.17719	0	0	1	-1.6866	1.68779	0.291528
Q8VDN2	AT1A1_MOUSE	Sodium/potassium-transporting ATPase subunit alpha-1 (Na(+)/K(+) ATPase alpha-1 subunit) (EC 3.6.3.9) (Sodium pump subunit alpha-1)	Atp1a1	1.29552	1.15003	1.03447	0.842062	0.860636	0.817277	1.16242	1.37536	0.956163	0.773501	1.04503	1.25424	0.742913	0.969367	0.793773	0.962416	1.29239	0.672424	1.16001	0.839992	1.09445	0.905546	-0.0839244	0.202451	0.649977	0.108414	0.226513	0.639516	-0.465688	0.0944702	0.0139191	-0.27335	0.288738	0.167735
D3YYN7	D3YYN7_MOUSE	Sodium/potassium-transporting ATPase subunit alpha (EC 3.6.3.-)	Atp1a2	0.001	0.001	0.001	0.001	0.001	0.001	1.72403	1.13847	1.01128	0.988585	0.732438	1.25128	0.616293	0.819791	0.690132	0.97485	1.20079	0.852061	0.001	0.001	1.14101	0.858986	10.1561	0.267528	0.000731733	9.74649	0.222539	0.000240662	0	0	1	-0.409611	0.347987	0.110511
P14094	AT1B1_MOUSE	Sodium/potassium-transporting ATPase subunit beta-1 (Sodium/potassium-dependent ATPase subunit beta-1)	Atp1b1	1.15635	0.878124	1.16288	1.02524	0.886412	0.890994	1.22737	1.32394	0.877459	1.00767	1.11164	1.19268	0.777599	0.941996	0.851638	0.872276	0.871398	0.94433	1.06578	0.934215	1.12346	0.876539	0.0760335	0.180703	0.629135	-0.0919362	0.0945768	0.265304	-0.190089	0.142333	0.275742	-0.358059	0.146081	0.00571115
J3KMM5	J3KMM5_MOUSE	Calcium-transporting ATPase (EC 3.6.3.8)	Atp2a2	1.26402	1.0624	1.06968	0.894205	0.917213	0.792475	1.20559	1.19087	1.09512	0.783312	0.898935	1.40652	0.68137	1.02272	0.80434	0.897939	1.20836	0.804933	1.13204	0.867964	1.09672	0.903277	-0.0457209	0.204951	0.810052	0.0575335	0.199665	0.767563	-0.383212	0.103456	0.025842	-0.279958	0.266773	0.137258
O55143	AT2A2_MOUSE	Sarcoplasmic/endoplasmic reticulum calcium ATPase 2 (SERCA2) (SR Ca(2+)-ATPase 2) (EC 3.6.3.8) (Calcium pump 2) (Calcium-transporting ATPase sarcoplasmic reticulum type, slow twitch skeletal muscle isoform) (Endoplasmic reticulum class 1/2 Ca(2+) ATPase)	Atp2a2	1.30492	1.12441	1.02049	0.829726	0.937939	0.78252	0.001	0.001	0.001	0.001	0.001	0.001	0.001	0.001	0.001	0.001	0.001	0.001	1.14994	0.850062	0.001	0.001	-10.1673	0.102189	1.34182e-07	-9.73142	0.0765339	1.81533e-08	-0.435917	0.127672	0.0342717	0	0	1
Q03265	ATPA_MOUSE	ATP synthase subunit alpha, mitochondrial	Atp5a1	0.713317	0.798274	1.04925	1.10315	1.25029	1.08572	1.00556	0.81993	0.969768	1.00748	0.826316	0.970341	1.0401	1.05985	1.1048	1.19306	0.931405	1.0714	0.853614	1.14639	0.933232	1.06677	0.128652	0.187439	0.374687	-0.103846	0.0974233	0.236097	0.425437	0.179053	0.0614373	0.192939	0.112092	0.0229084
P56480	ATPB_MOUSE	ATP synthase subunit beta, mitochondrial (EC 3.6.3.14)	Atp5b	0.798059	0.80975	1.16388	1.04246	1.07888	1.10696	1.07971	0.734681	0.962759	1.15906	1.02666	0.973981	0.999807	0.92782	1.29522	1.04369	0.753354	1.04325	0.923896	1.0761	0.989477	1.01052	0.098935	0.226921	0.591628	-0.0907147	0.1616	0.557055	0.220015	0.185376	0.278482	0.030365	0.207951	0.82585
Q8C2Q8	Q8C2Q8_MOUSE	ATP synthase subunit gamma	Atp5c1	0.804021	0.815455	1.08576	0.857582	1.14143	1.29576	0.893329	0.87622	0.893487	1.01354	0.908875	1.00805	1.19022	0.943527	1.20322	0.956553	1.02046	1.09252	0.901744	1.09826	0.93225	1.06775	0.0479997	0.156532	0.678948	-0.0406411	0.191463	0.785432	0.284424	0.219431	0.28132	0.195784	0.114061	0.0276408
A2AKU9	A2AKU9_MOUSE	ATP synthase subunit gamma	Atp5c1	0.001	0.001	0.001	0.001	0.001	0.001	0.917787	0.935084	0.896798	0.951894	0.913881	1.09601	1.15712	0.951999	1.14122	1.00627	0.987724	1.04422	0.001	0.001	0.951909	1.04809	9.89468	0.0700725	1.08663e-07	10.0335	0.0730802	1.45156e-07	0	0	1	0.138869	0.101247	0.060276
Q9D3D9	ATPD_MOUSE	ATP synthase subunit delta, mitochondrial (F-ATPase delta subunit)	Atp5d	0.658789	0.874352	1.26445	0.655745	1.28939	1.25728	1.02335	1.01128	1.03714	0.791662	1.05351	1.39665	0.930461	0.936839	1.06094	0.714114	1.26049	0.783578	0.932531	1.06747	1.05226	0.947736	0.174273	0.317394	0.48972	-0.171637	0.332064	0.524454	0.194971	0.383124	0.645624	-0.15094	0.253419	0.375994
Q9CQQ7	AT5F1_MOUSE	ATP synthase F(0) complex subunit B1, mitochondrial (ATP synthase subunit b) (ATPase subunit b)	Atp5f1	1.09792	1.12001	1.02103	0.899575	0.897337	0.964129	0.921026	1.10595	0.980331	0.911723	0.823727	1.19067	0.929401	1.14722	0.916076	0.927426	1.37476	0.771695	1.07965	0.920347	0.988905	1.0111	-0.126665	0.131452	0.313392	0.13567	0.196873	0.505095	-0.230318	0.0517334	0.0127536	0.032016	0.231002	0.834984
Q06185	ATP5I_MOUSE	ATP synthase subunit e, mitochondrial (ATPase subunit e)	Atp5i	0.99052	0.921119	1.15412	0.959892	1.12293	0.851429	0.917069	1.2108	1.02233	1.1261	0.950309	1.29112	1.07925	0.799304	0.971245	0.864662	1.04959	0.718218	1.02192	0.978082	1.08629	0.913711	0.0881282	0.157191	0.538694	-0.0982171	0.183179	0.540611	-0.0632522	0.148831	0.697383	-0.249597	0.190034	0.0678023
P97450	ATP5J_MOUSE	ATP synthase-coupling factor 6, mitochondrial (ATPase subunit F6)	Atp5j	0.791751	1.07437	1.21907	0.648452	1.32687	0.939489	0.994584	0.735428	0.960492	1.00384	0.95871	0.9744	1.11188	0.992485	1.20513	1.48284	0.826585	0.753623	1.0284	0.971603	0.937909	1.06209	-0.132877	0.198509	0.403912	0.128468	0.366495	0.671911	-0.0819574	0.334034	0.819527	0.179387	0.24929	0.311
P56135	ATPK_MOUSE	ATP synthase subunit f, mitochondrial	Atp5j2	1.04006	1.05473	0.983584	0.991616	0.938437	0.991578	1.01141	1.16707	1.02187	1.00488	0.948109	1.23924	0.888997	1.04893	0.861719	0.89204	1.2633	0.652432	1.02612	0.973877	1.06543	0.93457	0.0542316	0.100559	0.583818	-0.0594362	0.201798	0.758632	-0.0753929	0.0394397	0.135524	-0.189061	0.221989	0.199913
Q9CPQ8	ATP5L_MOUSE	ATP synthase subunit g, mitochondrial (ATPase subunit g)	Atp5l	1.04119	1.10862	1.03183	0.901834	0.952051	0.964481	1.16201	1.36797	0.522145	1.07272	0.994013	1.17262	1.09991	0.992545	0.855425	0.891083	1.03213	0.837439	1.06054	0.939455	1.04858	0.951421	-0.0163705	0.251662	0.9465	0.01826	0.105642	0.85815	-0.17491	0.04326	0.0171763	-0.140279	0.269486	0.454205
Q9DB20	ATPO_MOUSE	ATP synthase subunit O, mitochondrial (Oligomycin sensitivity conferral protein) (OSCP)	Atp5o	0.705536	0.830578	1.05027	1.04038	1.23485	1.13839	0.940053	0.839052	0.851574	0.910831	1.23887	0.8484	1.10389	1.06775	1.19768	1.01158	0.722904	1.26742	0.862127	1.13787	0.93813	1.06187	0.121887	0.222238	0.521309	-0.099732	0.177378	0.543928	0.400367	0.179404	0.0751112	0.178748	0.220606	0.24161
Q9CRA7	ATP5S_MOUSE	ATP synthase subunit s, mitochondrial (ATP synthase-coupling factor B) (Mitochondrial ATP synthase regulatory component factor B)	Atp5s	2.97772	0.001	0.001	3.02228	0.001	0.001	0.001	0.001	0.001	0.001	0.001	0.001	0.001	0.001	0.001	0.001	0.001	0.001	0.993241	1.00809	0.001	0.001	-9.956	1.41279	0.170471	-9.97741	1.41281	0.170471	0.0214111	1.998	0.992122	0	0	1
O35143	ATIF1_MOUSE	ATPase inhibitor, mitochondrial (Inhibitor of F(1)F(o)-ATPase) (IF(1)) (IF1)	Atpif1	0.001	0.001	0.001	0.001	0.001	0.001	0.73385	0.910015	1.52939	0.0121138	0.0100739	5.94863	0.822091	0.836981	1.16767	0.00854631	0.00966476	0.0109703	0.001	0.001	1.52401	0.475987	10.5737	1.34357	0.293283	8.89478	1.00782	0.17417	0	0	1	-1.67888	1.67955	0.291212
Q9JLZ3	AUHM_MOUSE	Methylglutaconyl-CoA hydratase, mitochondrial (EC 4.2.1.18) (AU-specific RNA-binding enoyl-CoA hydratase) (AU-binding enoyl-CoA hydratase) (muAUH)	Auh	0.001	0.001	0.001	0.001	0.001	0.001	0.73385	0.910015	1.52939	2.75882	0.0116432	0.0092927	0.822091	0.836981	1.16767	0.00987769	3.19768	0.0126793	0.001	0.001	0.992169	1.00783	9.95444	0.957111	0.154883	9.97704	1.0618	0.19382	0	0	1	0.0225947	1.42951	0.980954
Q9JLV1	BAG3_MOUSE	BAG family molecular chaperone regulator 3 (BAG-3) (Bcl-2-associated athanogene 3) (Bcl-2-binding protein Bis)	Bag3	0.001	0.001	0.001	0.001	0.001	0.001	0.860121	2.01765	0.746794	1.00023	1.79134	0.584581	0.0390072	1.51457	0.821857	1.17918	0.224925	1.21975	0.001	0.001	1.16679	0.833214	10.1883	0.463019	0.0131889	9.70254	0.645244	0.0500077	0	0	1	-0.485782	0.794183	0.35084
B1AR74	B1AR74_MOUSE	Breast carcinoma-amplified sequence 3 homolog	Bcas3	1.90071	2.34974	0.718033	1.03152	0.001	0.001	0.001	0.001	0.001	0.001	0.001	0.001	0.001	0.001	0.001	0.001	0.001	0.001	1.65616	0.344508	0.001	0.001	-10.6936	0.415551	0.0012594	-8.4284	1.41011	0.170471	-2.26523	1.47006	0.0924482	0	0	1
O35855	BCAT2_MOUSE	Branched-chain-amino-acid aminotransferase, mitochondrial (BCAT(m)) (EC 2.6.1.42)	Bcat2	0.001	0.001	0.001	0.001	0.001	0.001	4.89734	0.20649	0.321244	0.882039	0.0626247	1.22747	0.295539	0.146981	0.132405	1.08108	1.64533	1.10146	0.001	0.001	1.2662	0.733799	10.3063	1.32148	0.285988	9.51924	0.783794	0.0926809	0	0	1	-0.787051	1.53644	0.516295
D3Z7C8	D3Z7C8_MOUSE	Branched-chain-amino-acid aminotransferase (EC 2.6.1.42)	Bcat2	0.001	0.001	0.001	0.001	0.001	0.001	1.25605	1.3787	0.000746183	1.37071	0.811595	1.08249	1.60177	0.654187	1.10855	0.859376	0.975427	0.900401	0.001	0.001	0.983382	1.01662	9.94161	0.488668	0.0167798	9.98956	0.290174	0.00117464	0	0	1	0.0479541	0.568329	0.897756
P50136	ODBA_MOUSE	2-oxoisovalerate dehydrogenase subunit alpha, mitochondrial (EC 1.2.4.4) (Branched-chain alpha-keto acid dehydrogenase E1 component alpha chain) (BCKDE1A) (BCKDH E1-alpha)	Bckdha	0.001	0.001	0.001	0.001	0.001	0.001	0.0236027	0.0292687	0.0491896	0.47935	0.73733	1.47419	0.0264408	3.60612	2.26538	1.20063	0.495002	1.6135	0.001	0.001	0.465489	1.53451	8.8626	1.12671	0.218177	10.5836	0.766388	0.0866546	0	0	1	1.72096	1.36266	0.0930681
Q3U3J1	Q3U3J1_MOUSE	2-oxoisovalerate dehydrogenase subunit alpha, mitochondrial (Branched chain ketoacid dehydrogenase E1, alpha polypeptide)	Bckdha	0.001	0.001	0.001	0.001	6	0.001	0.001	0.001	0.001	0.001	0.001	0.001	0.001	0.001	0.001	0.001	0.001	0.001	0.001	2.00067	0.001	0.001	0	0	1	-10.9663	1.41351	0.170471	10.9663	1.41351	0.373901	0	0	1
Q6P3A8	ODBB_MOUSE	2-oxoisovalerate dehydrogenase subunit beta, mitochondrial (EC 1.2.4.4) (Branched-chain alpha-keto acid dehydrogenase E1 component beta chain) (BCKDE1B) (BCKDH E1-beta)	Bckdhb	2.89388	0.17086	0.001	0.001	0.001	2.93526	0.73385	0.910015	1.52939	1.19224	1.14417	1.12312	0.822091	0.836981	1.16767	1.14482	1.39519	0.000460766	1.02191	0.979086	1.10546	0.894536	0.113378	1.31614	0.898943	-0.130295	1.49833	0.90776	-0.0617676	1.91789	0.976293	-0.305441	0.546716	0.376932
O55028	BCKD_MOUSE	[3-methyl-2-oxobutanoate dehydrogenase [lipoamide]] kinase, mitochondrial (EC 2.7.11.4) (Branched-chain alpha-ketoacid dehydrogenase kinase) (BCKD-kinase) (BCKDHKIN)	Bckdk	0.001	0.001	0.001	0.001	0.001	0.001	0.0160579	0.0199126	4.56932	0.00333996	2.24446	1.8895	0.0179887	0.0183145	1.35841	0.00235634	1.80057	0.0597784	0.001	0.001	1.4571	0.542902	10.5089	1.14662	0.224816	9.08455	1.3708	0.302753	0	0	1	-1.42433	1.78713	0.289843
P59017	B2L13_MOUSE	Bcl-2-like protein 13 (Bcl2-L-13) (Bcl-rambo) (Protein Mil1)	Bcl2l13	0.001	0.001	0.001	0.001	0.001	0.001	0.995036	1.43506	1.00058	0.574439	0.785406	1.34001	0.953966	0.779236	0.83612	1.30771	1.66113	0.33131	0.001	0.001	1.02176	0.978245	9.99683	0.290667	0.00118609	9.93405	0.428405	0.00919525	0	0	1	-0.0627818	0.517705	0.853559
Q9CZP5	BCS1_MOUSE	Mitochondrial chaperone BCS1 (BCS1-like protein)	Bcs1l	2.84662	0.181141	1.4941	0.001	1.47813	0.001	0.001	0.001	0.001	0.001	0.001	0.001	0.001	0.001	0.001	0.001	0.001	0.001	1.50729	0.493378	0.001	0.001	-10.5577	0.721971	0.0202216	-8.94655	1.41135	0.170471	-1.61119	1.58529	0.329278	0	0	1
Q80XN0	BDH_MOUSE	D-beta-hydroxybutyrate dehydrogenase, mitochondrial (BDH) (EC 1.1.1.30) (3-hydroxybutyrate dehydrogenase)	Bdh1	0.786363	0.625902	0.847311	1.35499	1.52233	0.863103	0.705887	0.890818	0.819699	1.75886	0.99548	0.947177	1.04369	0.933476	1.60643	0.755298	0.859667	0.683514	0.753192	1.24681	1.01965	0.980346	0.43699	0.358824	0.282499	-0.346877	0.382098	0.297949	0.72715	0.256377	0.0770992	-0.0567169	0.457192	0.851666
P28653	PGS1_MOUSE	Biglycan (Bone/cartilage proteoglycan I) (PG-S1)	Bgn	1.04524	0.836729	1.01611	0.927407	1.09536	1.07915	0.90765	0.970004	0.870939	1.34124	1.09199	1.07025	1.11712	1.01054	1.12375	0.837143	1.18122	0.478164	0.966028	1.03397	1.04201	0.957989	0.109234	0.177251	0.513691	-0.110117	0.262593	0.653293	0.0980599	0.120254	0.465581	-0.121291	0.293108	0.528022
S4R2J8	S4R2J8_MOUSE	Bridging integrator 2	Bin2	0.001	0.001	0.001	0.001	0.001	0.001	0	0	0	2.11303	0.214298	0.000578058	0	0	0	0.000578058	0.000578058	3.67094	0.001	0.001	0.387984	0.612016	8.59985	1.99858	0.470761	9.25743	2.23522	0.517	0	0	1	0.657575	2.99842	0.756602
Q8R164	BPHL_MOUSE	Valacyclovir hydrolase (VACVase) (Valacyclovirase) (EC 3.1.-.-) (Biphenyl hydrolase-like protein)	Bphl	0.001	0.001	0.001	0.001	0.001	0.001	0.0406948	5.71774	0.0848107	2.29926	0.00309093	1.91566	0.0455881	0.0464138	0.0647518	0.00262223	1.776	0.00336596	0.001	0.001	1.67688	0.323124	10.7116	1.21207	0.248217	8.33594	2.01208	0.473851	0	0	1	-2.37562	2.34895	0.18644
K3W4Q8	K3W4Q8_MOUSE	Basigin (Basigin, isoform CRA_d)	Bsg	0.001	0.001	0.001	0.001	0.001	0.001	1.05356	1.49924	0.841308	0.884087	0.701164	1.27877	0.884952	0.851285	0.869651	0.939287	1.37688	0.819813	0.001	0.001	1.04302	0.956979	10.0266	0.261583	0.000640969	9.90234	0.199836	0.000122569	0	0	1	-0.12421	0.32918	0.576405
P18572	BASI_MOUSE	Basigin (Basic immunoglobulin superfamily) (HT7 antigen) (Membrane glycoprotein gp42) (CD antigen CD147)	Bsg	1.14612	1.15639	1.03151	0.740722	0.959198	0.966055	1.16399	1.41051	0.769467	0.706642	0.9195	1.26499	0.812472	1.06931	0.77426	0.94288	1.38402	0.781969	1.11134	0.888658	1.03918	0.960818	-0.0968539	0.254268	0.686529	0.112634	0.2538	0.644023	-0.322602	0.128298	0.0571583	-0.113114	0.335569	0.614576
Q8R5L1	Q8R5L1_MOUSE	Complement component 1 Q subcomponent-binding protein, mitochondrial (Complement component 1, q subcomponent binding protein) (Complement component 1, q subcomponent binding protein, isoform CRA_b) (p32-RACK)	C1qbp	0.001	0.001	0.001	2.00459	3.99541	0.001	0.403164	1.27482	0.546754	0.950219	0.963616	1.07321	1.3683	0.196515	2.21045	0.810652	0.93591	1.2664	0.001	2.00033	0.86863	1.13137	9.7626	0.346261	0.00313241	-0.822169	0.9788	0.343242	10.966	0.815221	0.157962	0.381258	0.642931	0.409646
P01027	CO3_MOUSE	Complement C3 (HSE-MSF) [Cleaved into: Complement C3 beta chain; C3-beta-c (C3bc); Complement C3 alpha chain; C3a anaphylatoxin; Acylation stimulating protein (ASP) (C3adesArg); Complement C3b alpha' chain; Complement C3c alpha' chain fragment 1; Complement C3dg fragment; Complement C3g fragment; Complement C3d fragment; Complement C3f fragment; Complement C3c alpha' chain fragment 2]	C3	0.001	0.001	0.001	0.001	0.001	0.001	0.810793	1.1962	1.08587	1.15779	1.00545	1.19048	0.375504	1.52268	1.00894	0.214373	1.30671	1.12519	0.001	0.001	1.07443	0.925569	10.0694	0.125814	5.91493e-06	9.8542	0.513812	0.0208161	0	0	1	-0.215162	0.528991	0.516035
P13634	CAH1_MOUSE	Carbonic anhydrase 1 (EC 4.2.1.1) (Carbonate dehydratase I) (Carbonic anhydrase I) (CA-I)	Ca1	0.001	0.001	0.001	0.001	0.001	0.001	0.013671	0.0169529	0.0284914	0.00235334	1.74415	0.00156196	0.0153149	0.0155923	5.90998	0.00166028	1.27505	2.97522	0.001	0.001	0.301197	1.6988	8.23456	2.1427	0.500355	10.7303	1.27368	0.269685	0	0	1	2.49574	2.49267	0.196444
P00920	CAH2_MOUSE	Carbonic anhydrase 2 (EC 4.2.1.1) (Carbonate dehydratase II) (Carbonic anhydrase II) (CA-II)	Ca2	0.001	0.001	0.001	0.001	0.001	0.001	0.0157242	1.681	0.0327702	0.348489	0.607871	0.911068	3.4736	0.771884	0.0250196	0.865757	0.491475	2.77534	0.001	0.001	0.599488	1.40051	9.22759	0.961091	0.156598	10.4517	0.90258	0.134642	0	0	1	1.22415	1.31846	0.226301
P16015	CAH3_MOUSE	Carbonic anhydrase 3 (EC 4.2.1.1) (Carbonate dehydratase III) (Carbonic anhydrase III) (CA-III)	Ca3	0.001	0.001	0.001	4.33885	1.66115	0.001	0.001	0.001	0.001	0.001	0.001	0.001	0.001	0.001	0.001	0.001	0.001	0.001	0.001	2.00033	0.001	0.001	0	0	1	-10.966	0.893395	0.0463084	10.966	0.893395	0.188773	0	0	1
Q8VCQ8	Q8VCQ8_MOUSE	Caldesmon 1 (Protein Cald1)	Cald1	0.001	0.001	0.001	0.001	0.001	0.001	2.92093	0.0033963	0.0057079	0.021979	5.91049	0.0145878	0.00306816	0.00312373	3.06377	0.0155062	0.0175355	0.0199041	0.001	0.001	1.47952	0.520485	10.5309	1.51971	0.348606	9.02371	2.18529	0.507894	0	0	1	-1.5072	2.66177	0.414651
P14211	CALR_MOUSE	Calreticulin (CRP55) (Calregulin) (Endoplasmic reticulum resident protein 60) (ERp60) (HACBP)	Calr	1.05098	1.10874	0.863622	1.01254	1.07003	0.894093	0.942364	0.80096	0.722439	0.766413	1.28526	0.750255	0.880607	1.11428	1.53935	0.885987	0.7049	1.60718	1.00778	0.992219	0.877949	1.12205	-0.198974	0.245509	0.373976	0.177409	0.312725	0.583269	-0.0224529	0.12739	0.87155	0.35393	0.376621	0.194978
Q8CCM0	Q8CCM0_MOUSE	Calcium/calmodulin-dependent protein kinase type II subunit delta	Camk2d	0.001	0.001	0.001	0.001	0.001	0.001	0.73385	0.910015	1.52939	0.520022	1.66325	1.04374	0.822091	0.836981	1.16767	1.22552	1.54599	0.00147107	0.001	0.001	1.06671	0.933288	10.059	0.383612	0.00533597	9.86618	0.518621	0.0216453	0	0	1	-0.192776	0.645078	0.647948
P35564	CALX_MOUSE	Calnexin	Canx	0.936041	1.20923	1.02273	1.05333	0.968592	0.810078	1.13129	1.25627	0.718597	0.86331	0.969704	1.20594	1.06233	0.887184	0.944339	0.874614	1.20373	0.882699	1.056	0.944	1.02418	0.975816	-0.0441354	0.216107	0.821937	0.0478228	0.1633	0.738773	-0.161751	0.151846	0.356714	-0.0697932	0.224303	0.643261
P40124	CAP1_MOUSE	Adenylyl cyclase-associated protein 1 (CAP 1)	Cap1	0.001	6	0.001	0.001	0.001	0.001	0.001	0.001	0.001	0.001	0.001	0.001	0.001	0.001	0.001	0.001	0.001	0.001	2.00067	0.001	0.001	0.001	-10.9663	1.41351	0.170471	0	0	1	-10.9663	1.41351	0.373901	0	0	1
P47754	CAZA2_MOUSE	F-actin-capping protein subunit alpha-2 (CapZ alpha-2)	Capza2	0.7121	0.717853	1.15335	0.876401	1.19202	1.34828	1.22049	1.06832	0.926243	1.24447	1.02404	1.24851	1.04884	0.802437	0.933681	1.30199	0.666445	0.514543	0.861101	1.1389	1.12201	0.877989	0.381833	0.264033	0.0757392	-0.375365	0.339145	0.213978	0.403387	0.295464	0.240149	-0.353811	0.312145	0.08423
P47757	CAPZB_MOUSE	F-actin-capping protein subunit beta (CapZ beta)	Capzb	1.02993	2.39295	1.60575	0.001	0.971369	0.001	1.28041	1.10951	1.55136	1.30815	0.743505	0.994011	0.000576779	1.15638	0.901765	0.96924	1.1575	0.827593	1.67621	0.324456	1.16449	0.835508	-0.525503	0.399246	0.140752	1.36463	1.4862	0.168898	-2.36911	1.44872	0.0571293	-0.478974	0.51905	0.147748
O09161	CASQ2_MOUSE	Calsequestrin-2 (Calsequestrin, cardiac muscle isoform)	Casq2	0.936175	1.02571	0.910894	1.00129	1.05335	1.07258	0.883348	0.94255	1.04526	0.979146	0.954635	1.00145	1.13907	0.960668	1.0291	0.968837	1.02805	1.06789	0.957594	1.04241	0.967731	1.03227	0.0151922	0.0731591	0.807572	-0.0140986	0.0652147	0.815752	0.12243	0.0590011	0.106345	0.0931397	0.0782564	0.096191
P51125-7	ICAL_MOUSE	Calpastatin (Calpain inhibitor)	Cast	0.001	0.001	0.001	0.001	0.001	0.001	3.6529	0.0170336	0.0286271	0.00130306	0.00108363	1.58034	0.0153879	2.2642	0.0218564	0.14044	1.09285	3.18398	0.001	0.001	0.880214	1.11979	9.78171	1.55175	0.35823	10.129	1.09103	0.204577	0	0	1	0.347297	1.89691	0.776012
P24270	CATA_MOUSE	Catalase (EC 1.11.1.6)	Cat	1.72536	1.24255	1.64094	1.19673	0.194428	0.001	0.863017	0.625657	2.2778	1.05338	0.756403	0.85966	1.09389	0.620784	0.518857	1.1023	1.14834	1.07992	1.53628	0.464051	1.07265	0.927347	-0.51826	0.534401	0.256871	0.998826	1.16241	0.159829	-1.72709	1.13761	0.0549479	-0.210002	0.585354	0.605958
P49817	CAV1_MOUSE	Caveolin-1	Cav1	1.31869	0.81173	1.09039	0.996977	0.854003	0.928217	1.22791	0.511761	0.924226	0.094542	0.966587	1.34516	1.37876	1.24929	0.708056	0.962712	1.83567	0.795327	1.0736	0.926399	0.845031	1.15497	-0.345382	0.540534	0.464279	0.318149	0.339066	0.396932	-0.212753	0.203116	0.38848	0.450779	0.604885	0.255466
H3BLK5	H3BLK5_MOUSE	Caveolin, caveolae protein 1, isoform CRA_c (Caveolin-1)	Cav1	0.881557	0.888394	1.25455	0.882253	0.929953	1.16329	0.001	0.001	0.001	0.001	0.001	0.001	0.001	0.001	0.001	0.001	0.001	0.001	1.00817	0.991833	0.001	0.001	-9.97752	0.17283	4.86672e-06	-9.95395	0.123806	5.03176e-07	-0.0235656	0.212598	0.918923	0	0	1
Q91VT4	CBR4_MOUSE	Carbonyl reductase family member 4 (EC 1.-.-.-) (3-oxoacyl-[acyl-carrier-protein] reductase) (EC 1.1.1.-) (Quinone reductase CBR4)	Cbr4	0.001	0.001	0.001	0.001	6	0.001	0.00283253	1.87168	0.00590318	0.000406561	1.15255	1.32177	0.00317312	2.0409	2.07551	1.04221	1.28677	1.1963	0.001	2.00067	0.725855	1.27414	9.50354	1.03974	0.185782	-0.650952	1.51535	0.616355	10.9663	1.41351	0.373901	0.811775	1.17446	0.259922
Q9DCC5	Q9DCC5_MOUSE	Cbx3 protein (Chromobox protein homolog 3) (MCG119115, isoform CRA_a)	Cbx3	0.001	0.001	0.001	0.001	0.001	0.001	0.0487438	0.060445	0.101585	0.00191192	2.6669	0.00126898	0.054605	5.65706	0.077559	0.00134886	3.32684	0.00173143	0.001	0.001	0.480142	1.51986	8.90732	2.03806	0.478867	10.5697	1.45197	0.328034	0	0	1	1.6624	2.50238	0.358221
Q71RI9	KAT3_MOUSE	Kynurenine--oxoglutarate transaminase 3 (EC 2.6.1.7) (Cysteine-S-conjugate beta-lyase 2) (EC 4.4.1.13) (Kynurenine aminotransferase III) (KATIII) (Kynurenine--glyoxylate transaminase) (EC 2.6.1.63) (Kynurenine--oxoglutarate transaminase III)	Ccbl2	0.001	0.001	0.001	0.001	0.001	0.001	0.917035	0.908178	1.07686	0	0	0	1.06529	0.851735	1.1809	0	0	0	0.001	0.001	0.483679	0.516321	8.9179	1.0064	0.173628	9.01213	1.01729	0.177637	0	0	1	0.0942207	1.43098	0.92083
E9Q8Q6	E9Q8Q6_MOUSE	Protein Ccdc141	Ccdc141	0.001	0.001	0.001	0.001	0.001	0.001	1.24717	1.05311	0.0082414	1.04674	1.21803	0.908245	1.70644	1.97875	0.0062922	0.967484	0.741746	1.11776	0.001	0.001	0.913588	1.08641	9.8354	0.460255	0.0128488	10.0854	0.591926	0.0365667	0	0	1	0.249955	0.749807	0.625886
Q3UHB8	CC177_MOUSE	Coiled-coil domain-containing protein 177	Ccdc177	1.05963	1.29704	0.947279	0.689108	1.0067	1.00025	1.13838	1.01314	0.000210832	0	0	0	1.23442	1.5321	1.08175	0	0	0	1.10132	0.898684	0.358622	0.641378	-1.61869	1.42376	0.0649615	-0.486639	1.03427	0.572059	-0.293343	0.211487	0.240174	0.83871	1.74702	0.463285
Q8C3X2	CC90B_MOUSE	Coiled-coil domain-containing protein 90B, mitochondrial	Ccdc90b	0.715912	0.001	0.331559	0.883022	2.1359	1.93361	1.29421	1.34412	1.01562	1.17045	0.738388	1.15765	1.45492	0.00154109	0.889595	1.0266	1.14908	0.757839	0.34949	1.65084	1.12007	0.879928	1.68027	0.854836	0.00463428	-0.907745	0.6094	0.0877934	2.23988	0.899658	0.0416115	-0.348134	0.541043	0.300656
E9Q133	E9Q133_MOUSE	T-complex protein 1 subunit gamma	Cct3	0.001	0.001	0.001	0.001	0.001	0.001	0.688366	1.19582	0.914253	1.45383	0.89728	0.98321	1.27648	0.830022	1.09506	0.765644	0.98523	0.914808	0.001	0.001	1.02213	0.977874	9.99736	0.238535	0.000368152	9.9335	0.174062	5.05851e-05	0	0	1	-0.0638529	0.295291	0.746174
G5E839	G5E839_MOUSE	T-complex protein 1 subunit delta	Cct4	0.001	0.001	0.001	0.001	0.001	0.001	1.41768	2.40956	0.00871315	1.21095	0.811752	0.989762	2.15263	0.00476839	0.00665237	0.864224	1.21044	0.912867	0.001	0.001	1.1414	0.858597	10.1566	0.630157	0.0459627	9.74584	0.857996	0.118595	0	0	1	-0.410756	1.06454	0.552793
P80316	TCPE_MOUSE	T-complex protein 1 subunit epsilon (TCP-1-epsilon) (CCT-epsilon)	Cct5	0.001	0.001	0.001	0.001	0.001	0.001	1.53347	2.27427	0.0397359	0.232384	2.90026	0.00361174	2.10044	0.021746	0.0303378	0.00383911	2.42649	0.433418	0.001	0.001	1.16396	0.836044	10.1848	0.983467	0.164633	9.70743	1.22517	0.253091	0	0	1	-0.477386	1.57107	0.643381
P80317	TCPZ_MOUSE	T-complex protein 1 subunit zeta (TCP-1-zeta) (CCT-zeta-1)	Cct6a	0.001	0.001	0.001	0.001	0.001	0.001	0.00357743	0.00443622	0.00745561	1.21931	1.08444	0.872969	2.76236	2.36335	0.858825	0.858437	0.954639	1.01021	0.001	0.001	0.53203	1.46797	9.05536	1.00827	0.174254	10.5196	0.534421	0.0244657	0	0	1	1.46424	1.14114	0.0522552
E9QPA6	E9QPA6_MOUSE	T-complex protein 1 subunit zeta	Cct6a	0.001	0.001	0.001	0.001	0.001	0.001	1.64847	1.35507	0.00460023	5.93912	0.0121752	0.0121752	1.68341	1.30385	0.00460023	0.0121752	0.0121752	0.0121752	0.001	0.001	1.49527	0.504731	10.5462	1.40316	0.31267	8.97937	1.40232	0.312991	0	0	1	-1.56682	1.98378	0.340761
P80313	TCPH_MOUSE	T-complex protein 1 subunit eta (TCP-1-eta) (CCT-eta) [Cleaved into: T-complex protein 1 subunit eta, N-terminally processed]	Cct7	0.001	0.001	0.001	0.001	0.001	0.001	1.70568	1.67965	0.493075	3.2961	0.511576	0.60862	2.10954	0.00503528	0.00702471	0.443334	0.710564	0.429809	0.001	0.001	1.38245	0.61755	10.433	0.723539	0.0728252	9.27041	1.15418	0.22794	0	0	1	-1.1626	1.36222	0.193943
H3BJB6	H3BJB6_MOUSE	T-complex protein 1 subunit theta (Fragment)	Cct8	0.001	0.001	0.001	0.001	0.001	0.001	1.21917	1.40921	0.00477888	1.34401	0.994106	0.899256	1.79532	1.56787	0.00364861	0.783897	1.25283	0.725901	0.001	0.001	0.978421	1.02158	9.93431	0.481504	0.0157261	9.99658	0.583328	0.0346062	0	0	1	0.0622723	0.756384	0.90143
Q08857	CD36_MOUSE	Platelet glycoprotein 4 (Glycoprotein IIIb) (GPIIIB) (PAS IV) (PAS-4) (Platelet glycoprotein IV) (GPIV) (CD antigen CD36)	Cd36	1.17127	1.17774	1.08014	0.782502	0.853964	0.934395	1.00983	1.28348	0.913292	0.741452	0.883723	1.13004	0.900396	1.00424	0.888759	0.93902	1.39823	0.907538	1.14305	0.856954	0.993636	1.00636	-0.202095	0.180972	0.241567	0.231864	0.192331	0.256217	-0.415595	0.0822324	0.00610208	0.0183635	0.250959	0.911955
Q61735	CD47_MOUSE	Leukocyte surface antigen CD47 (Integrin-associated protein) (IAP) (CD antigen CD47)	Cd47	1.98394	0.478212	0.324731	1.22099	1.69494	0.297184	0.00350748	1.62923	0.00350748	1.79019	2.59352	1.59971	2.48048	1.87977	0.00350748	0.00552805	0.00552805	0.00552805	0.928961	1.07104	1.26994	0.730056	0.451074	1.10204	0.647786	-0.552931	1.52403	0.655437	0.20532	0.971115	0.842386	-0.798685	1.61061	0.412469
Q9WTR5	CAD13_MOUSE	Cadherin-13 (Heart cadherin) (H-cadherin) (Truncated cadherin) (T-cad) (T-cadherin)	Cdh13	0.726727	1.13794	0.893976	0.767871	1.83176	0.64173	0.35656	1.80885	0.438767	0.298883	1.54752	0.815049	0.430169	1.91907	1.04658	0.86065	1.08526	1.39264	0.919547	1.08045	0.877605	1.12239	-0.0673508	0.701598	0.918788	0.0549435	0.641147	0.917139	0.232642	0.527021	0.705193	0.354937	0.790922	0.482652
D3YYT0	D3YYT0_MOUSE	Cadherin-2	Cdh2	1.68092	0.625201	1.2004	0.511395	0.767233	1.21485	1.58477	1.55677	0.38785	0.00304913	4.04678	0.44501	0.814606	0.290614	1.36539	0.268906	1.00882	0.227433	1.16884	0.83116	1.33737	0.662629	0.194322	1.07457	0.857681	-0.326924	0.739824	0.607173	-0.491879	0.508602	0.410686	-1.01313	1.2014	0.312034
Q9CXS4	CENPV_MOUSE	Centromere protein V (CENP-V) (Proline-rich protein 6)	Cenpv	0.001	0.001	0.001	0.001	0.001	0.001	0.73385	0.910015	1.52939	0.0183779	0.0152831	0.0121977	0.822091	0.836981	1.16767	0.0129656	5.92453	0.016643	0.001	0.001	0.536519	1.46348	9.06749	1.07052	0.197393	10.5152	1.3945	0.309901	0	0	1	1.4477	1.75802	0.351299
P23953	EST1C_MOUSE	Carboxylesterase 1C (EC 3.1.1.1) (Liver carboxylesterase N) (Lung surfactant convertase) (PES-N)	Ces1c	0.001	0.001	0.001	0.001	0.001	0.001	1.1695	1.03844	2.50383	3.62043	0.0102186	2.13493	1.11045	0.0207823	0.156998	0.213493	0.00980358	0.0111278	0.001	0.001	1.74622	0.253776	10.77	0.664759	0.0552716	7.98741	1.54097	0.356353	0	0	1	-2.78261	1.67824	0.0213967
Q8VCT4	CES1D_MOUSE	Carboxylesterase 1D (Carboxylesterase 3) (EC 3.1.1.1) (EC 3.1.1.67) (Fatty acid ethyl ester synthase) (FAEE synthase) (Triacylglycerol hydrolase) (TGH)	Ces1d	0.524272	1.10653	0.970512	1.86531	0.001	1.53337	0.7812	0.627243	0.647647	0.960877	0.669391	1.32942	1.31302	1.3081	1.32279	1.07019	1.20724	0.762873	0.867105	1.13323	0.835963	1.16404	-0.0527667	0.412597	0.880066	0.0386977	0.736824	0.940467	0.386161	0.771803	0.680553	0.477625	0.342732	0.0440055
F8WGL3	F8WGL3_MOUSE	Cofilin-1	Cfl1	0.001	0.001	0.001	0.001	0.001	0.001	0.00380555	0.00471909	0.00793102	0.292303	0.00258277	0.00206136	0.00426314	0.00434036	5.97494	0.00219113	0.00247788	5.69838	0.001	0.001	0.0522338	1.94777	5.70691	2.05574	0.489766	10.9276	1.4124	0.315545	0	0	1	5.22069	2.49418	0.154694
P45591	COF2_MOUSE	Cofilin-2 (Cofilin, muscle isoform)	Cfl2	0.001	0.001	0.001	0.001	0.001	0.001	3.58663	0.885998	0.0611913	0.00716984	0.771206	1.36156	0.032892	0.0334878	1.3998	0.45344	1.41849	1.98813	0.001	0.001	1.11229	0.887707	10.1193	1.08123	0.200967	9.79394	0.848482	0.115175	0	0	1	-0.325381	1.3744	0.730767
Q9D1L0	CHCH2_MOUSE	Coiled-coil-helix-coiled-coil-helix domain-containing protein 2	Chchd2	0.001	0.001	0.001	0.001	0.001	0.001	0.0587074	5.59281	0.12235	0.0108588	0.0090302	0.00720718	0.0657666	0.0669578	0.0934127	0.00766088	3.53964	2.4256	0.001	0.001	0.966827	1.03317	9.91711	2.1402	0.498923	10.0129	1.37026	0.302186	0	0	1	0.0957536	2.54127	0.95398
Q9CRB9	MIC19_MOUSE	MICOS complex subunit Mic19 (Coiled-coil-helix-coiled-coil-helix domain-containing protein 3)	Chchd3	1.29753	1.40743	0.415498	1.37775	1.50179	0.001	1.05195	1.14829	0.604869	1.10662	0.874457	0.940893	1.21272	0.702279	1.27989	1.04509	0.873976	1.15896	1.04015	0.960179	0.954514	1.04549	-0.123959	0.46754	0.729152	0.122798	0.734025	0.809801	-0.115422	0.826999	0.895981	0.131334	0.271035	0.470848
O35744	CHIL3_MOUSE	Chitinase-like protein 3 (EC 3.2.1.52) (Beta-N-acetylhexosaminidase Ym1) (Chitinase-3-like protein 3) (ECF-L) (Eosinophil chemotactic cytokine) (Secreted protein Ym1)	Chil3	0.001	0.001	0.001	0.001	0.001	0.001	0.00146594	2.23769	2.01687	0	0	0	1.74104	0.00146594	0.00146594	0	0	0	0.001	0.001	0.709338	0.290662	9.47033	1.41634	0.317198	8.1832	2.23156	0.517069	0	0	1	-1.28713	2.64308	0.45185
Q91WS0	CISD1_MOUSE	CDGSH iron-sulfur domain-containing protein 1 (MitoNEET)	Cisd1	0.835267	0.73003	1.12058	0.948414	1.23448	1.13123	0.998741	1.14217	0.918422	1.17818	0.800675	1.23086	1.00069	0.976922	0.963053	0.877843	1.22396	0.688472	0.895292	1.10471	1.04484	0.955157	0.222856	0.235101	0.272974	-0.209855	0.198054	0.244452	0.303235	0.213136	0.21837	-0.129476	0.22152	0.384348
Q8BMK4	CKAP4_MOUSE	Cytoskeleton-associated protein 4 (63-kDa cytoskeleton-linking membrane protein) (Climp-63) (p63)	Ckap4	0.001	0.001	0.001	0.001	0.001	0.001	1.04656	1.0911	1.02148	1.17981	0.828018	1.31281	1.20585	0.978178	0.656828	0.857561	1.26344	0.558363	0.001	0.001	1.07996	0.920038	10.0768	0.13751	1.07222e-05	9.84555	0.28308	0.00101913	0	0	1	-0.231217	0.314712	0.260492
P07310	KCRM_MOUSE	Creatine kinase M-type (EC 2.7.3.2) (Creatine kinase M chain) (M-CK)	Ckm	0.632134	0.686765	0.99964	1.21839	1.35988	1.10319	1.13848	0.704506	1.12686	0.917646	1.21751	0.870374	1.0034	1.00235	1.02441	1.09594	0.90357	0.994953	0.772847	1.22715	0.995896	1.0041	0.365814	0.276381	0.1536	-0.289407	0.102303	0.00811066	0.667062	0.226292	0.0291182	0.0118407	0.188797	0.924229
Q6P8J7	KCRS_MOUSE	Creatine kinase S-type, mitochondrial (EC 2.7.3.2) (Basic-type mitochondrial creatine kinase) (Mib-CK) (Sarcomeric mitochondrial creatine kinase) (S-MtCK)	Ckmt2	0.612169	0.92896	1.07997	1.0876	1.25055	1.04075	0.989637	1.01991	1.07398	1.29816	1.17783	1.01655	1.01698	0.917188	0.982303	1.03264	0.775293	0.699527	0.873698	1.1263	1.09601	0.903989	0.327055	0.244325	0.0947098	-0.317216	0.159823	0.0461621	0.366387	0.236966	0.171424	-0.277884	0.170545	0.0271533
Q9Z1Q5	CLIC1_MOUSE	Chloride intracellular channel protein 1 (Nuclear chloride ion channel 27) (NCC27)	Clic1	0.001	0.001	0.001	0.001	0.001	0.001	0.73385	0.910015	1.52939	3.79402	0.00387635	0.00309379	0.822091	0.836981	1.16767	1.39532	0.00371893	0.79997	0.001	0.001	1.16237	0.837626	10.1829	1.1103	0.211645	9.71016	0.515115	0.0210492	0	0	1	-0.472697	1.22397	0.605256
Q9QYB1	CLIC4_MOUSE	Chloride intracellular channel protein 4 (mc3s5/mtCLIC)	Clic4	0.001	0.001	0.001	0.001	0.001	0.001	2.29377	0.0090984	2.81697	1.41928	0.00152457	0.330135	0.255935	0.612554	0.0116745	3.32983	0.685066	0.234167	0.001	0.001	1.14513	0.854871	10.1613	0.973223	0.160825	9.73956	1.3224	0.286465	0	0	1	-0.42173	1.64192	0.691267
Q5SXR6	Q5SXR6_MOUSE	Clathrin heavy chain	Cltc	0.960735	0.946943	0.922647	1.37028	0.988286	0.811108	0.979235	1.31407	0.902589	1.38581	0.712486	0.979817	1.02478	1.0448	0.734525	0.881975	1.24825	0.791657	0.943442	1.05656	1.04567	0.954331	0.148421	0.22421	0.526052	-0.146811	0.285706	0.534473	0.163367	0.221469	0.53152	-0.131864	0.287835	0.49855
Q06890	CLUS_MOUSE	Clusterin (Apolipoprotein J) (Apo-J) (Clustrin) (Sulfated glycoprotein 2) (SGP-2) [Cleaved into: Clusterin beta chain; Clusterin alpha chain]	Clu	1.14337	0.001	1.90716	1.226	0.001	1.72348	0.913997	0.96731	1.0377	0.786685	1.96987	0.461334	0.94246	0.927452	1.21108	0.739908	0.57001	1.4722	1.01718	0.983491	1.02282	0.977184	0.00797855	0.892974	0.990805	-0.00928241	0.795833	0.987452	-0.0485841	1.06519	0.966515	-0.065845	0.544182	0.856278
Q8R4N0	CLYBL_MOUSE	Citrate lyase subunit beta-like protein, mitochondrial (Citrate lyase beta-like) (Beta-methylmalate synthase) (EC 2.3.3.-) (Malate synthase) (EC 2.3.3.9)	Clybl	0.001	0.001	0.001	0.001	0.001	0.001	0.00684733	3.63331	0.0142703	1.13532	1.31583	1.16204	0.00767068	2.32701	0.0108952	0.00048605	1.30839	1.07793	0.001	0.001	1.21127	0.78873	10.2423	0.998055	0.170054	9.62339	1.10486	0.209815	0	0	1	-0.618916	1.4889	0.54031
Q9DBP5	KCY_MOUSE	UMP-CMP kinase (EC 2.7.4.14) (Deoxycytidylate kinase) (CK) (dCMP kinase) (Nucleoside-diphosphate kinase) (EC 2.7.4.6) (Uridine monophosphate/cytidine monophosphate kinase) (UMP/CMP kinase) (UMP/CMPK)	Cmpk1	0.001	0.001	0.001	0.001	0.001	0.001	0.73385	0.910015	1.52939	0.00446578	0.00371375	0.00296402	0.822091	0.836981	1.16767	2.152	3.83281	0.0040442	0.001	0.001	0.530734	1.46927	9.05184	1.09209	0.205368	10.5209	0.838605	0.111525	0	0	1	1.46904	1.37692	0.154286
A2AJY2	A2AJY2_MOUSE	Collagen alpha-1(XV) chain	Col15a1	0.864919	1.26434	0.903442	0.75571	1.07091	1.14068	0.934699	0.866121	0.87343	0.773981	1.25025	0.895606	1.07093	0.964266	1.29056	0.906223	0.892189	1.28175	1.0109	0.989098	0.932348	1.06765	-0.116703	0.240044	0.561362	0.110256	0.229154	0.573005	-0.0314568	0.245637	0.906217	0.195502	0.223148	0.204741
P11087	CO1A1_MOUSE	Collagen alpha-1(I) chain (Alpha-1 type I collagen)	Col1a1	0.584087	1.65476	0.946208	1.26944	0.844669	0.700833	1.64698	0.964545	1.0822	0.808461	0.944477	0.818245	0.0964228	1.84709	0.362752	1.406	0.649215	1.3736	1.06169	0.938314	1.04415	0.955847	-0.0240236	0.499972	0.951452	0.0267084	0.704231	0.968258	-0.178213	0.491528	0.747586	-0.127481	0.71015	0.780101
Q01149	CO1A2_MOUSE	Collagen alpha-2(I) chain (Alpha-2 type I collagen)	Col1a2	0.747861	1.55841	0.927383	1.14621	0.940307	0.679825	1.62095	0.879887	1.28732	0.943112	0.835832	0.940624	0.0303115	1.74472	0.436811	1.23328	0.879306	1.16784	1.07788	0.922115	1.08462	0.91538	0.00898747	0.413581	0.978776	-0.0105772	0.643462	0.986194	-0.225184	0.383176	0.608132	-0.244748	0.662019	0.557998
P02463	CO4A1_MOUSE	Collagen alpha-1(IV) chain [Cleaved into: Arresten]	Col4a1	0.542988	1.76845	0.98659	0.98154	1.03952	0.680907	0.001	0.001	0.001	0.001	0.001	0.001	0.001	0.001	0.001	0.001	0.001	0.001	1.09934	0.900657	0.001	0.001	-10.1024	0.460826	0.00225156	-9.81483	0.174516	5.19956e-06	-0.287593	0.492764	0.624337	0	0	1
P08122	CO4A2_MOUSE	Collagen alpha-2(IV) chain [Cleaved into: Canstatin]	Col4a2	0.687251	1.19162	0.968151	1.31318	1.03073	0.809062	0.001	0.001	0.001	0.001	0.001	0.001	0.001	0.001	0.001	0.001	0.001	0.001	0.949008	1.05099	0.001	0.001	-9.89028	0.217441	2.24915e-05	-10.0375	0.196293	1.14125e-05	0.147259	0.292936	0.647024	0	0	1
Q04857	CO6A1_MOUSE	Collagen alpha-1(VI) chain	Col6a1	0.765833	0.647268	0.859992	1.70485	1.12199	0.900067	1.12157	0.00741055	0.0124544	0.0201639	5.91788	0.0133832	3.65876	1.19029	0.00950873	0.0142256	0.0160873	0.0182604	0.757698	1.2423	1.18214	0.817856	0.641712	1.82759	0.772473	-0.603098	1.66235	0.648641	0.713322	0.296357	0.122107	-0.531487	2.45268	0.754969
Q02788	CO6A2_MOUSE	Collagen alpha-2(VI) chain	Col6a2	0.596507	0.987045	0.869542	1.54212	1.28027	0.724516	0.001	0.001	0.001	0.001	0.001	0.001	0.001	0.001	0.001	0.001	0.001	0.001	0.817698	1.1823	0.001	0.001	-9.67542	0.20007	1.29786e-05	-10.2074	0.288334	0.000138951	0.53196	0.350948	0.244374	0	0	1
J3QQ16	J3QQ16_MOUSE	Protein Col6a3	Col6a3	0.517403	0.631704	0.88606	1.56464	1.28372	1.11647	1.91955	0.904507	0.00048762	1.61514	0.00124271	0.976601	0.887226	1.60458	0.683657	1.4019	0.915114	1.09	0.678389	1.32161	0.902921	1.09708	0.412488	0.836886	0.655105	-0.268631	0.320102	0.349126	0.962113	0.266764	0.0194477	0.280995	0.855383	0.596016
E9Q6A6	E9Q6A6_MOUSE	Collagen alpha-6(VI) chain	Col6a6	2.4467	0.001	0.823101	1.69616	1.03404	0.001	0.001	0.001	0.001	0.001	0.001	0.001	0.001	0.001	0.001	0.001	0.001	0.001	1.09027	0.910399	0.001	0.001	-10.0905	0.932036	0.053738	-9.83036	0.766197	0.0259089	-0.26011	1.20654	0.846574	0	0	1
E9Q3H6	E9Q3H6_MOUSE	Protein Coq10a	Coq10a	0.667316	0.842381	1.22377	0.902556	1.23545	1.12853	0.959763	0.801242	1.02123	0.920555	1.16639	1.05138	1.10942	1.01134	1.09701	0.933433	0.892262	1.03597	0.911154	1.08885	0.986761	1.01324	0.115006	0.279673	0.581006	-0.103825	0.149593	0.390564	0.257033	0.285048	0.405645	0.0382016	0.139079	0.677906
Q8BMS4	COQ3_MOUSE	Ubiquinone biosynthesis O-methyltransferase, mitochondrial (3-demethylubiquinol 3-O-methyltransferase) (EC 2.1.1.64) (Polyprenyldihydroxybenzoate methyltransferase) (EC 2.1.1.114)	Coq3	1.0792	0.001	1.3592	0.001	1.66797	1.89363	0.73385	0.910015	1.52939	2.33732	2.30101	1.35427	0.822091	0.836981	1.16767	0.00216797	0.0024517	0.00278287	0.813134	1.18753	1.52764	0.472358	0.909742	0.826111	0.185972	-1.33002	1.2457	0.197856	0.546403	1.01179	0.633431	-1.69336	1.10024	0.0131996
Q9CXI0	COQ5_MOUSE	2-methoxy-6-polyprenyl-1,4-benzoquinol methylase, mitochondrial (EC 2.1.1.201) (Ubiquinone biosynthesis methyltransferase COQ5)	Coq5	0.001	0.001	0.001	0.001	0.001	0.001	0.73385	0.910015	1.52939	0.748303	1.12154	1.01765	0.822091	0.836981	1.16767	0.823248	1.23002	1.05924	0.001	0.001	1.01012	0.989875	9.98032	0.267174	0.000726533	9.9511	0.171732	4.63466e-05	0	0	1	-0.0292154	0.317607	0.889928
Q8R1S0	COQ6_MOUSE	Ubiquinone biosynthesis monooxygenase COQ6, mitochondrial (EC 1.14.13.-) (Coenzyme Q10 monooxygenase 6)	Coq6	1.22795	0.79276	0.900527	1.14898	0.80801	1.12177	0	0	0	1.337	1.20675	0.859118	0	0	0	0.789066	0.925628	0.882429	0.973745	1.02625	0.567146	0.432854	-0.779824	1.04851	0.334479	-1.24544	1.01558	0.0828825	0.0757731	0.242583	0.773553	-0.38984	1.43942	0.688967
P97478	COQ7_MOUSE	5-demethoxyubiquinone hydroxylase, mitochondrial (DMQ hydroxylase) (EC 1.14.13.-) (Timing protein clk-1 homolog) (Ubiquinone biosynthesis monooxygenase COQ7)	Coq7	0.001	0.001	0.001	0.001	0.001	0.001	1.15425	1.06723	1.23473	0.000556699	1.69839	1.26161	0.778661	0.802452	0.962683	0.97807	1.094	0.967384	0.001	0.001	1.06946	0.930542	10.0627	0.484295	0.0161256	9.86193	0.116771	3.58226e-06	0	0	1	-0.200738	0.498173	0.57024
Q3TYT1	Q3TYT1_MOUSE	5-demethoxyubiquinone hydroxylase, mitochondrial	Coq7	0.001	0.001	2.81322	0.932385	2.2544	0.001	0.73385	0.910015	1.52939	2.14083	0.0238737	0.0190541	0.822091	0.836981	1.16767	1.24979	2.54046	0.0259981	0.938407	1.06259	0.892835	1.10716	-0.071819	1.65195	0.955717	0.0592801	1.10432	0.947474	0.179304	1.65915	0.918702	0.310403	1.09347	0.664654
Q8K1Z0	COQ9_MOUSE	Ubiquinone biosynthesis protein COQ9, mitochondrial	Coq9	0.937648	0.891025	0.952738	1.17052	0.953702	1.09437	1.15247	0.924868	0.866246	0.83394	1.04722	1.00701	1.13697	1.16919	0.750251	0.905804	1.0647	1.14133	0.927137	1.07286	0.971959	1.02804	0.0681135	0.116151	0.55704	-0.0615686	0.169653	0.68964	0.210611	0.0883773	0.0924071	0.0809291	0.185641	0.517844
P56394	COX17_MOUSE	Cytochrome c oxidase copper chaperone	Cox17	0.001	0.001	0.001	0.001	0.001	0.001	0.0747268	0.0926653	0.155736	2.47583	0.00423052	3.50769	5.47274	0.0852284	0.118902	0.00358901	0.00405871	0.00460695	0.001	0.001	1.05181	0.948188	10.0387	1.33523	0.290647	9.88903	2.13453	0.497832	0	0	1	-0.149632	2.51775	0.92692
Q9D7J4	COX20_MOUSE	Cytochrome c oxidase protein 20 homolog	Cox20	0.001	1.20626	1.45402	0.001	1.67047	1.66924	2.62668	0.00283429	0.00283429	0.00246625	5.98767	0.00246625	0.00283429	3.36198	0.00283429	0.00246625	0.00246625	0.00246625	0.887095	1.11357	1.43749	0.562508	0.696394	1.72048	0.724768	-0.98525	2.33511	0.558364	0.328035	1.00547	0.767195	-1.35361	2.72063	0.464759
P19783	COX41_MOUSE	Cytochrome c oxidase subunit 4 isoform 1, mitochondrial (Cytochrome c oxidase polypeptide IV) (Cytochrome c oxidase subunit IV isoform 1) (COX IV-1)	Cox4i1	1.19553	1.08073	0.997485	0.87998	0.913454	0.932815	0.991989	1.19337	0.957246	0.975182	0.911987	1.28381	0.911487	1.0217	0.924213	0.936705	1.20155	0.690767	1.09125	0.90875	1.05226	0.947737	-0.0524862	0.149549	0.699572	0.0606032	0.161764	0.707576	-0.264027	0.0781845	0.037301	-0.150938	0.205961	0.278606
P12787	COX5A_MOUSE	Cytochrome c oxidase subunit 5A, mitochondrial (Cytochrome c oxidase polypeptide Va)	Cox5a	0.710601	0.767857	1.09812	1.02919	1.32678	1.06745	1.02069	0.852653	0.878347	0.937604	1.17327	0.909206	1.08219	1.00705	1.15908	1.21463	0.911262	0.854026	0.85886	1.14114	0.961962	1.03804	0.163557	0.228532	0.364015	-0.136616	0.169359	0.354051	0.409982	0.230138	0.138245	0.109809	0.16717	0.334796
P19536	COX5B_MOUSE	Cytochrome c oxidase subunit 5B, mitochondrial (Cytochrome c oxidase polypeptide Vb)	Cox5b	0.001	0.001	0.001	0.001	0.001	0.001	1.04752	0.965546	0.939602	1.1365	0.760813	1.10707	1.09983	0.833392	1.11412	0.962859	1.16906	0.863698	0.001	0.001	0.992841	1.00716	9.95542	0.126131	6.01891e-06	9.97608	0.127526	6.47946e-06	0	0	1	0.020657	0.179365	0.86191
P43023	CX6A2_MOUSE	Cytochrome c oxidase subunit 6A2, mitochondrial (Cytochrome c oxidase polypeptide VIa-heart) (COXVIAH)	Cox6a2	0.001	2.68668	0.408625	0.001	0.770853	2.13384	0.0872404	0.108183	0.181815	0.215731	1.24554	1.26586	3.35338	0.0995006	2.16989	1.09956	1.43676	0.736554	1.0321	0.968565	0.517394	1.48261	-0.99625	1.52843	0.451525	0.614214	1.1527	0.540182	-0.0916635	1.46287	0.954332	1.5188	1.23483	0.0952802
P56391	CX6B1_MOUSE	Cytochrome c oxidase subunit 6B1 (Cytochrome c oxidase subunit VIb isoform 1) (COX VIb-1)	Cox6b1	0.743844	1.07265	0.939777	1.26265	1.04094	0.940148	0.999099	0.455316	1.32836	0.828495	1.20963	0.997301	1.1423	0.859749	1.21518	1.19321	0.933853	0.837507	0.918756	1.08124	0.9697	1.0303	0.0778566	0.324547	0.800453	-0.0696276	0.197201	0.685131	0.234938	0.192691	0.29473	0.0874543	0.327245	0.682562
Q9CPQ1	COX6C_MOUSE	Cytochrome c oxidase subunit 6C (Cytochrome c oxidase polypeptide VIc)	Cox6c	0.97966	0.952487	1.05325	0.924584	0.999368	1.09065	0.924662	1.25877	1.04072	1.07437	0.77907	1.14478	0.971591	0.929917	0.874343	0.960448	1.15426	0.887066	0.995131	1.00487	1.03706	0.962938	0.0595433	0.154063	0.694421	-0.0614922	0.117485	0.558417	0.0140484	0.0799787	0.87192	-0.106987	0.176469	0.376864
P56392	CX7A1_MOUSE	Cytochrome c oxidase subunit 7A1, mitochondrial (Cytochrome c oxidase subunit VIIa-heart) (Cytochrome c oxidase subunit VIIa-H) (Cytochrome c oxidase subunit VIIa-muscle) (Cytochrome c oxidase subunit VIIa-M)	Cox7a1	0.977133	0.949388	1.09194	0.908379	0.966398	1.10677	0.856635	1.13936	1.20901	0.947216	1.0438	1.0388	0.938295	1.03686	0.819836	0.952142	1.09829	0.919743	1.00615	0.993847	1.03914	0.960861	0.0465399	0.127336	0.696384	-0.048697	0.124401	0.64953	-0.0177528	0.103845	0.874819	-0.11299	0.14459	0.257537
P48771	CX7A2_MOUSE	Cytochrome c oxidase subunit 7A2, mitochondrial (Cytochrome c oxidase subunit VIIa-liver/heart) (Cytochrome c oxidase subunit VIIa-L)	Cox7a2	0.839764	1.9608	0.909508	0.979458	0.188157	1.12232	1.44446	1.23762	0.891041	0.886864	1.01211	1.08187	0.859964	0.89963	0.667286	1.03188	0.926306	1.06097	1.23669	0.763311	1.09233	0.907673	-0.179078	0.452423	0.609896	0.249901	0.556621	0.51006	-0.696141	0.67946	0.365901	-0.267162	0.229887	0.110572
E9PZS8	E9PZS8_MOUSE	Cytochrome c oxidase subunit 7A-related protein, mitochondrial	Cox7a2l	0.882907	1.67488	0.001	1.18997	2.25224	0.001	0.001	0.001	0.001	0.001	0.001	0.001	0.001	0.001	0.001	0.001	0.001	0.001	0.852929	1.14774	0.001	0.001	-9.73628	0.801576	0.031003	-10.1646	0.801185	0.0309078	0.428297	1.13332	0.734385	0	0	1
P17665	COX7C_MOUSE	Cytochrome c oxidase subunit 7C, mitochondrial (Cytochrome c oxidase polypeptide VIIc)	Cox7c	0.001	0.001	0.001	0.001	0.001	0.001	1.19147	1.47857	1.01652	0.408273	0.243157	0.903722	0.551063	0.951499	0.810879	1.47976	2.3448	0.620289	0.001	0.001	0.873619	1.12638	9.77086	0.49064	0.0170867	10.1375	0.552848	0.0280733	0	0	1	0.36662	0.739167	0.471896
G3X9T8	G3X9T8_MOUSE	Ceruloplasmin (Ceruloplasmin, isoform CRA_f)	Cp	0.001	0.001	0.001	0.001	0.001	0.001	5.32131	0.11728	0.197103	0.00141127	1.30349	1.06519	0.105949	0.107868	0.150486	1.10217	1.58455	0.943197	0.001	0.001	1.3343	0.665703	10.3819	1.38601	0.307198	9.37873	0.867656	0.122181	0	0	1	-1.00313	1.63519	0.458172
Q924X2	CPT1B_MOUSE	Carnitine O-palmitoyltransferase 1, muscle isoform (CPT1-M) (EC 2.3.1.21) (Carnitine O-palmitoyltransferase I, muscle isoform) (CPT I) (CPTI-M) (Carnitine palmitoyltransferase 1B)	Cpt1b	1.41172	1.15481	0.981833	0.670176	0.921119	0.860351	1.09458	1.08517	0.9758	0.774747	0.828798	1.32789	0.840214	1.18337	0.820861	0.943911	1.32538	0.799272	1.18278	0.817215	1.0145	0.985502	-0.221422	0.23491	0.285579	0.270143	0.241192	0.267769	-0.5334	0.198505	0.0664581	-0.0418347	0.271942	0.816101
P52825	CPT2_MOUSE	Carnitine O-palmitoyltransferase 2, mitochondrial (EC 2.3.1.21) (Carnitine palmitoyltransferase II) (CPT II)	Cpt2	0.887911	0.808391	1.13115	1.00631	1.02859	1.13765	1.09232	0.871761	1.3111	1.09926	0.833865	1.0508	1.07649	0.910036	0.738287	1.05353	1.08601	0.876529	0.942483	1.05752	1.04319	0.956815	0.146457	0.210443	0.435059	-0.144369	0.143387	0.286434	0.166142	0.155457	0.335719	-0.124684	0.201691	0.363933
H7BX88	H7BX88_MOUSE	Carnitine O-acetyltransferase	Crat	0.623909	0.419087	1.1623	1.20102	1.36417	1.22951	1.08333	0.968069	1.02301	1.0115	0.975709	1.11053	1.1133	0.984554	0.827734	0.785098	1.27702	0.840144	0.7351	1.2649	1.02869	0.97131	0.484796	0.429424	0.0896095	-0.38102	0.189932	0.0442817	0.78301	0.430084	0.0801547	-0.0828056	0.188435	0.50113
P47934	CACP_MOUSE	Carnitine O-acetyltransferase (Carnitine acetylase) (EC 2.3.1.7) (Carnitine acetyltransferase) (CAT) (CrAT)	Crat	0.001	0.001	0.001	0.001	0.001	0.001	0.970945	1.10712	0.498629	0.350631	1.50118	1.59453	1.31467	1.12819	0.980453	1.07869	1.47453	0.000447566	0.001	0.001	1.00384	0.996162	9.97131	0.461895	0.0130525	9.96024	0.475501	0.014874	0	0	1	-0.0110741	0.662908	0.979851
Q9DCT8	CRIP2_MOUSE	Cysteine-rich protein 2 (CRP-2) (Heart LIM protein)	Crip2	6	0.001	0.001	0.001	0.001	0.001	2.2052	0.0219393	1.19628	0.714036	0.00496386	1.04897	0.0198196	0.335564	2.2212	1.05191	1.84168	1.33844	2.00067	0.001	0.865231	1.13477	-1.20932	1.66067	0.443769	10.1482	0.683573	0.060733	-10.9663	1.41351	0.373901	0.39124	1.10774	0.589727
P23927	CRYAB_MOUSE	Alpha-crystallin B chain (Alpha(B)-crystallin) (P23)	Cryab	0.899081	0.84399	1.08941	1.05098	1.1535	0.96304	0.860344	1.00239	0.873641	0.922194	1.20246	0.913345	1.1192	1.01235	1.13208	1.08363	0.761955	1.11641	0.944159	1.05584	0.962396	1.0376	0.0276007	0.164543	0.846058	-0.0251365	0.144903	0.848633	0.161291	0.133545	0.29379	0.108554	0.173887	0.357122
Q9CZU6	CISY_MOUSE	Citrate synthase, mitochondrial (EC 2.3.3.1) (Citrate (Si)-synthase)	Cs	0.801156	0.867076	0.989572	1.1792	1.08717	1.07583	0.865536	1.1331	1.15701	0.960504	0.910519	1.19354	1.03477	1.02508	0.784512	0.85303	1.14737	0.935033	0.885935	1.11407	1.0367	0.963298	0.226729	0.152244	0.144076	-0.209779	0.132224	0.108597	0.330562	0.0974232	0.023697	-0.105946	0.176551	0.37456
P50462	CSRP3_MOUSE	Cysteine and glycine-rich protein 3 (Cysteine-rich protein 3) (CRP3) (LIM domain protein, cardiac) (Muscle LIM protein)	Csrp3	0.001	0.001	0.001	0.001	3.29337	2.70663	0.0773973	0.46656	0.674479	1.24059	0.66527	0.812461	2.17974	2.46522	0.136606	1.08529	1.37777	0.818618	0.001	2.00033	0.656126	1.34387	9.35783	0.534275	0.0245227	-0.573842	0.927685	0.461146	10.966	0.716826	0.119909	1.03435	0.795116	0.105979
P26231	CTNA1_MOUSE	Catenin alpha-1 (102 kDa cadherin-associated protein) (Alpha E-catenin) (CAP102)	Ctnna1	0.962834	1.0272	1.45077	1.25873	1.30046	0.001	0.699588	0.93032	1.0782	1.07642	0.852432	1.11372	1.23668	0.733477	1.32174	1.23482	1.15753	0.56508	1.14693	0.853399	0.958445	1.04155	-0.259015	0.243832	0.218304	0.287447	0.757894	0.592893	-0.426491	0.731328	0.552319	0.11997	0.314669	0.576192
Q02248	CTNB1_MOUSE	Catenin beta-1 (Beta-catenin)	Ctnnb1	0.001	0.001	0.001	0.001	0.001	0.001	0.0101634	0.0101634	0.0101634	1.24646	0.760611	1.15529	0.0101634	5.94918	0.0101634	0.910293	1.24779	0.679551	0.001	0.001	0.532142	1.46786	9.05567	1.02013	0.178675	10.5195	1.3993	0.31144	0	0	1	1.46383	1.73168	0.347923
P10605	CATB_MOUSE	Cathepsin B (EC 3.4.22.1) (Cathepsin B1) [Cleaved into: Cathepsin B light chain; Cathepsin B heavy chain]	Ctsb	0.001	0.001	0.001	0.001	0.001	0.001	0.0509296	0.0631556	1.91864	1.65054	1.30106	0.909962	3.82815	0.058087	0.081037	1.14377	0.874887	0.11978	0.001	0.001	0.98238	1.01762	9.94014	0.736673	0.0770533	9.99098	1.30241	0.279651	0	0	1	0.0508454	1.49631	0.959411
P18242	CATD_MOUSE	Cathepsin D (EC 3.4.23.5)	Ctsd	0.001	1.11877	1.2824	1.25684	1.40431	0.937677	3.48768	1.53972	0.0936111	0.874805	2.17385	0.840477	0.756289	0.0512299	0.0714708	0.97942	0.00271845	1.12873	0.800725	1.19961	1.50169	0.498309	0.907209	1.01912	0.389709	-1.26745	0.956263	0.0647713	0.583184	0.72943	0.401645	-1.59148	1.19205	0.0893275
G5E850	G5E850_MOUSE	Cytochrome b-5, isoform CRA_a (Cytochrome b5)	Cyb5a	0.001	0.001	0.001	0.001	0.001	0.001	0.911869	0.00260217	0.00260217	0.858597	0.779934	0.881138	1.87468	2.06148	1.14677	0.848817	1.22261	1.40891	0.001	0.001	0.572791	1.42721	9.16186	0.707326	0.0680277	10.479	0.294212	0.00126926	0	0	1	1.31712	0.766074	0.00836901
Q9DB73-2	NB5R1_MOUSE	NADH-cytochrome b5 reductase 1 (b5R.1) (EC 1.6.2.2) (NAD(P)H:quinone oxidoreductase type 3 polypeptide A2)	Cyb5r1	0.001	0.001	0.001	0.001	0.001	0.001	0	0	0	0.00251141	0.00251141	2.29372	0	0	0	1.53895	2.15979	0.00251141	0.001	0.001	0.383124	0.616876	8.58167	2.23021	0.516485	9.26884	1.44234	0.325472	0	0	1	0.68717	2.65597	0.680744
F2Z456	F2Z456_MOUSE	NADH-cytochrome b5 reductase (EC 1.6.2.2)	Cyb5r3	0.001	0.001	0.001	0.001	0.001	0.001	0.00270449	2.50578	0.00563633	0.000409774	1.52122	1.45994	1.93268	0.00308456	1.55011	1.20729	1.81077	0.000371091	0.001	0.001	0.915949	1.08405	9.83912	1.06326	0.194397	10.0822	0.736389	0.0769401	0	0	1	0.243093	1.29336	0.771432
Q9D0M3	CY1_MOUSE	Cytochrome c1, heme protein, mitochondrial (Complex III subunit 4) (Complex III subunit IV) (Cytochrome b-c1 complex subunit 4) (Ubiquinol-cytochrome-c reductase complex cytochrome c1 subunit) (Cytochrome c-1)	Cyc1	1.00697	1.06977	1.12158	0.96391	0.989924	0.847841	1.07	1.21855	1.01051	0.910337	1.01697	1.20185	0.992661	0.960759	0.747513	0.930891	1.15287	0.787074	1.06611	0.933892	1.07137	0.928628	0.00710462	0.110827	0.945715	-0.00815347	0.159055	0.956202	-0.191027	0.0794136	0.0734197	-0.206285	0.176847	0.0948005
P62897	CYC_MOUSE	Cytochrome c, somatic	Cycs	1.13117	0.803926	1.04895	0.877536	1.02519	1.11324	1.10198	0.720684	1.45171	0.841204	1.01187	1.28849	0.64318	1.1099	0.972543	1.0225	1.06884	0.76709	0.994679	1.00532	1.06933	0.930675	0.104398	0.271624	0.683008	-0.111307	0.205484	0.551282	0.0153534	0.169952	0.933569	-0.200351	0.29516	0.327027
Q9D172	ES1_MOUSE	ES1 protein homolog, mitochondrial	D10Jhu81e	0.001	0.001	0.001	0.001	0.001	0.001	1.63333	0.796536	0.532661	0.868088	0.800286	1.153	0.802123	0.849483	1.38586	1.40689	0.798809	0.972925	0.001	0.001	0.963984	1.03602	9.91287	0.362786	0.00400474	10.0168	0.252224	0.000515762	0	0	1	0.103965	0.441849	0.719859
P16381	DDX3L_MOUSE	Putative ATP-dependent RNA helicase Pl10 (EC 3.6.4.13)	D1Pas1	0.001	0.001	0.001	0.001	0.001	0.001	2.11017	1.80047	0.0415377	1.82897	1.41079	0.00103382	0.0223277	1.99378	0.0317135	1.36153	1.39627	0.00141058	0.001	0.001	1.19883	0.801171	10.2274	0.715016	0.0701949	9.64597	1.01001	0.174665	0	0	1	-0.581443	1.23748	0.468046
Q922B2	SYDC_MOUSE	Aspartate--tRNA ligase, cytoplasmic (EC 6.1.1.12) (Aspartyl-tRNA synthetase) (AspRS)	Dars	0.001	0.001	0.001	0.001	0.001	0.001	0.00551746	2.68229	0.0114988	2.58844	1.10254	0.00157074	0.0061809	0.00629285	3.28822	0.00166962	0.00188812	2.30389	0.001	0.001	1.06531	0.934689	10.0571	1.10412	0.209411	9.86834	1.44059	0.324679	0	0	1	-0.188715	1.81505	0.873487
P31786	ACBP_MOUSE	Acyl-CoA-binding protein (ACBP) (Diazepam-binding inhibitor) (DBI) (Endozepine) (EP)	Dbi	0.001	0.001	0.001	0.001	0.001	0.001	0.0277879	0.0344585	0.0579118	1.22343	1.01741	0.812012	0.0311292	0.031693	5.81702	0.863129	0.976087	1.10794	0.001	0.001	0.528834	1.47117	9.04667	0.951313	0.153043	10.5227	1.35319	0.296468	0	0	1	1.47607	1.65412	0.328987
P53395	ODB2_MOUSE	Lipoamide acyltransferase component of branched-chain alpha-keto acid dehydrogenase complex, mitochondrial (EC 2.3.1.168) (Branched-chain alpha-keto acid dehydrogenase complex component E2) (BCKAD-E2) (BCKADE2) (Dihydrolipoamide acetyltransferase component of branched-chain alpha-keto acid dehydrogenase complex) (Dihydrolipoamide branched chain transacylase) (Dihydrolipoyllysine-residue (2-methyl…	Dbt	0.501787	1.77715	1.29607	0.803409	0.793918	0.827666	1.15256	0.607727	1.12181	1.08977	1.11278	1.27035	1.32707	0.542363	1.24846	0.865972	0.928713	0.73241	1.19167	0.808331	1.05917	0.940832	-0.170052	0.483825	0.650002	0.218991	0.292191	0.485028	-0.559966	0.441642	0.360996	-0.170922	0.352725	0.461579
P28654	PGS2_MOUSE	Decorin (Bone proteoglycan II) (PG-S2) (PG40)	Dcn	1.16993	1.2835	0.984876	0.796794	0.880721	0.884175	1.09744	0.742598	1.09674	1.05619	1.20683	0.969121	0.93895	1.10976	1.01451	0.890296	1.13136	0.746199	1.1461	0.853897	1.02815	0.971846	-0.15668	0.177744	0.323488	0.186666	0.144069	0.224695	-0.424604	0.117345	0.033209	-0.0812576	0.196415	0.53652
Q9DAR7	DCPS_MOUSE	m7GpppX diphosphatase (EC 3.6.1.59) (DCS-1) (Decapping scavenger enzyme) (Hint-related 7meGMP-directed hydrolase) (Histidine triad nucleotide-binding protein 5) (Histidine triad protein member 5) (HINT-5) (Scavenger mRNA-decapping enzyme DcpS)	Dcps	0.001	0.001	0.001	0.001	0.001	0.001	0.73385	0.910015	1.52939	1.42805	1.04659	0.835398	0.822091	0.836981	1.16767	0.898102	1.00437	0.787499	0.001	0.001	1.08055	0.919452	10.0775	0.275767	0.000874473	9.84463	0.14248	1.35938e-05	0	0	1	-0.232917	0.310399	0.294353
O54734	OST48_MOUSE	Dolichyl-diphosphooligosaccharide--protein glycosyltransferase 48 kDa subunit (DDOST 48 kDa subunit) (Oligosaccharyl transferase 48 kDa subunit) (EC 2.4.99.18)	Ddost	1.7471	0.001	0.86629	1.36439	0.897919	1.12431	0.001	0.001	0.001	0.001	0.001	0.001	0.001	0.001	0.001	0.001	0.001	0.001	0.871462	1.12887	0.001	0.001	-9.76729	0.817993	0.0335266	-10.1407	0.168719	4.13501e-06	0.373371	0.835212	0.647615	0	0	1
Q91VR5	DDX1_MOUSE	ATP-dependent RNA helicase DDX1 (EC 3.6.4.13) (DEAD box protein 1)	Ddx1	0.001	0.001	0.001	0.001	0.001	0.001	0.0212564	0.0263592	0.0442999	0.0331969	0.0276066	5.85923	0.0238124	0.0242437	5.86003	0.0234204	0.0264855	0.0300631	0.001	0.001	1.00199	0.998009	9.96865	2.16792	0.504229	9.96291	2.1787	0.506274	0	0	1	-0.00574504	3.07353	0.997745
Q9Z1N5	DX39B_MOUSE	Spliceosome RNA helicase Ddx39b (EC 3.6.4.13) (56 kDa U2AF65-associated protein) (DEAD box protein UAP56) (HLA-B-associated transcript 1 protein)	Ddx39b	0.001	0.001	0.001	0.001	0.001	0.001	1.31722	0.00273761	2.27628	0.0046444	5.97678	0.0046444	2.39828	0.00273761	0.00273761	0.0046444	0.0046444	0.0046444	0.001	0.001	1.59705	0.402948	10.6412	1.33649	0.290921	8.65445	2.21453	0.513561	0	0	1	-1.98674	2.58657	0.275273
Q62095	DDX3Y_MOUSE	ATP-dependent RNA helicase DDX3Y (EC 3.6.4.13) (D1Pas1-related sequence 1) (DEAD box protein 3, Y-chromosomal) (DEAD-box RNA helicase DEAD2) (mDEAD2)	Ddx3y	0.001	0.001	0.001	0.001	0.001	0.001	2.00546	1.69636	0.00745115	0.053157	0.053157	0.053157	0.00745115	0.00745115	2.27582	0.053157	5.73421	0.053157	0.001	0.001	0.644792	1.35521	9.33269	1.33014	0.28922	10.4043	1.56667	0.362367	0	0	1	1.07161	2.05517	0.503645
P54823	DDX6_MOUSE	Probable ATP-dependent RNA helicase DDX6 (EC 3.6.4.13) (ATP-dependent RNA helicase p54) (DEAD box protein 6) (Oncogene RCK homolog)	Ddx6	0.001	0.001	0.001	0.001	0.001	0.001	1.00636	1.52358	0.00610225	1.22343	1.01741	0.812012	1.357	1.04125	1.06571	0.863129	0.976087	1.10794	0.001	0.001	0.931482	1.06852	9.86338	0.50343	0.0190882	10.0614	0.141031	1.26887e-05	0	0	1	0.198012	0.522811	0.547792
Q9CQ62	DECR_MOUSE	2,4-dienoyl-CoA reductase, mitochondrial (EC 1.3.1.34) (2,4-dienoyl-CoA reductase [NADPH]) (4-enoyl-CoA reductase [NADPH])	Decr1	0.672772	0.711024	1.05403	1.0805	1.18478	1.29689	1.03672	1.07821	0.838758	1.13156	0.883774	1.11944	1.0228	0.957555	1.06596	0.802868	1.05412	1.00824	0.812608	1.18739	1.01474	0.985257	0.320483	0.238754	0.10526	-0.269224	0.116815	0.0248486	0.547165	0.223694	0.0514635	-0.0425414	0.143564	0.656909
P31001	DESM_MOUSE	Desmin	Des	0.643016	0.81405	1.13232	1.03863	1.20666	1.16532	0.921485	0.926121	0.85184	1.02745	1.12103	0.832383	1.14127	1.10635	1.05293	1.29307	0.780955	0.945108	0.86313	1.13687	0.946719	1.05328	0.133359	0.257573	0.488865	-0.110178	0.164552	0.471936	0.397418	0.243173	0.146116	0.153881	0.18517	0.235652
Q3U0B3	DHR11_MOUSE	Dehydrogenase/reductase SDR family member 11 (EC 1.1.-.-) (Short-chain dehydrogenase/reductase family 24C member 1)	Dhrs11	0.001	0.001	0.001	0.001	0.001	0.001	0.0441934	0.0548023	0.0921021	0.0120895	0.0100536	0.008024	5.68818	0.0504041	0.0703187	0.00852912	5.95036	0.0109482	0.001	0.001	0.0368775	1.96312	5.20467	0.827771	0.115676	10.9389	1.38954	0.308229	0	0	1	5.73427	1.61742	0.145443
Q99LB2	DHRS4_MOUSE	Dehydrogenase/reductase SDR family member 4 (EC 1.1.1.184) (NADPH-dependent carbonyl reductase/NADP-retinol dehydrogenase) (CR) (PHCR) (NADPH-dependent retinol dehydrogenase/reductase) (NDRD) (mouNRDR) (Peroxisomal short-chain alcohol dehydrogenase) (PSCD)	Dhrs4	0.001	0.001	0.001	3.40213	0.001	2.59787	1.847	0.313788	0.567874	1.1013	1.00468	1.03254	3.22651	0.0187177	0.0261131	1.09239	0.740034	1.02905	0.001	2.00033	0.977864	1.02214	9.93349	0.491048	0.0171397	-0.968653	1.27828	0.348348	10.966	0.725563	0.123219	0.0638826	1.16132	0.934685
Q8CHS7	DRS7C_MOUSE	Dehydrogenase/reductase SDR family member 7C (EC 1.1.-.-) (Short-chain dehydrogenase/reductase family 32C member 2)	Dhrs7c	3.3559	2.10339	0.540713	0.001	0.001	0.001	0.001	0.001	0.001	0.001	0.001	0.001	0.001	0.001	0.001	0.001	0.001	0.001	2	0.001	0.001	0.001	-10.9658	0.575809	0.00717008	0	0	1	-10.9658	0.575809	0.070081	0	0	1
Q8BMF4	ODP2_MOUSE	Dihydrolipoyllysine-residue acetyltransferase component of pyruvate dehydrogenase complex, mitochondrial (EC 2.3.1.12) (Dihydrolipoamide acetyltransferase component of pyruvate dehydrogenase complex) (Pyruvate dehydrogenase complex component E2) (PDC-E2) (PDCE2)	Dlat	0.741465	0.664103	1.08833	1.17754	1.36216	0.966408	1.07679	0.848336	0.904333	0.973713	1.35949	0.791666	1.23065	1.00252	0.937369	0.94794	0.759665	1.16753	0.831298	1.1687	0.992388	1.00761	0.255539	0.291471	0.317125	-0.213967	0.207352	0.243243	0.49147	0.261499	0.123633	0.0219641	0.244067	0.891681
O08749	DLDH_MOUSE	Dihydrolipoyl dehydrogenase, mitochondrial (EC 1.8.1.4) (Dihydrolipoamide dehydrogenase)	Dld	0.908704	0.749523	0.877411	1.07366	1.25624	1.13447	0.937825	0.913658	0.748132	0.929952	1.1109	0.809892	1.15247	1.17097	1.07695	0.884054	0.839252	1.42595	0.845213	1.15479	0.908393	1.09161	0.104002	0.14947	0.461233	-0.0811732	0.190572	0.648183	0.450241	0.104681	0.0129318	0.265066	0.218405	0.0999834
Q9D2G2	ODO2_MOUSE	Dihydrolipoyllysine-residue succinyltransferase component of 2-oxoglutarate dehydrogenase complex, mitochondrial (EC 2.3.1.61) (2-oxoglutarate dehydrogenase complex component E2) (OGDC-E2) (Dihydrolipoamide succinyltransferase component of 2-oxoglutarate dehydrogenase complex) (E2K)	Dlst	0.666956	1.1118	0.992223	1.08535	1.11293	1.03073	0.9047	0.970371	0.897637	0.941098	1.30443	0.772345	1.0024	1.13051	1.09438	0.834326	0.842674	1.30513	0.923661	1.07634	0.965097	1.0349	0.0633098	0.265031	0.7729	-0.0566363	0.162844	0.716003	0.220697	0.205963	0.321574	0.100751	0.233107	0.517639
P11531	DMD_MOUSE	Dystrophin	Dmd	0.523598	0.677807	1.2561	1.20658	1.35816	0.977747	1.14084	0.997525	0.803911	1.0654	1.005	1.05367	0.951468	1.12001	0.98624	1.08335	1.0349	0.757682	0.81917	1.18083	1.01106	0.988942	0.303631	0.398388	0.272218	-0.255844	0.178035	0.112355	0.527567	0.407054	0.219824	-0.0319087	0.157215	0.759198
Q9QYJ0	DNJA2_MOUSE	DnaJ homolog subfamily A member 2 (mDj3)	Dnaja2	0.001	0.001	0.001	0.001	0.001	0.001	0.0592427	1.19163	0.123466	0.62622	0.670209	1.1022	4.46383	0.0675683	0.0942644	0.891817	1.84758	0.861972	0.001	0.001	0.628829	1.37117	9.29652	0.687797	0.0621185	10.4212	1.09842	0.207231	0	0	1	1.12467	1.29599	0.314376
Q99M87-3	DNJA3_MOUSE	DnaJ homolog subfamily A member 3, mitochondrial (DnaJ protein Tid-1) (mTid-1) (Tumorous imaginal discs protein Tid56 homolog)	Dnaja3	0.599629	0.001	0.001	1.66712	2.0024	1.73085	1.12677	0.00917827	0.0154252	1.05641	1.21774	1.30894	1.76578	1.80463	1.27822	1.04213	0.427434	0.947341	0.200543	1.80012	0.789078	1.21092	1.97625	1.57299	0.171093	-0.571989	0.403734	0.108808	3.16611	1.40948	0.00205001	0.617868	0.806652	0.227081
Q99M87	DNJA3_MOUSE	DnaJ homolog subfamily A member 3, mitochondrial (DnaJ protein Tid-1) (mTid-1) (Tumorous imaginal discs protein Tid56 homolog)	Dnaja3	0.599629	0.001	0.001	1.66712	2.0024	1.73085	1.12677	0.00917827	0.0154252	1.05641	1.21774	1.30894	1.76578	1.80463	1.27822	1.04213	0.427434	0.947341	0.200543	1.80012	0.789078	1.21092	1.97625	1.57299	0.171093	-0.571989	0.403734	0.108808	3.16611	1.40948	0.00205001	0.617868	0.806652	0.227081
Q8K1M6-3	DNM1L_MOUSE	Dynamin-1-like protein (EC 3.6.5.5) (Dynamin family member proline-rich carboxyl-terminal domain less) (Dymple) (Dynamin-related protein 1)	Dnm1l	0.001	0.001	0.001	0.001	0.001	0.001	1.09194	0.0483157	0.989141	1.23615	0.758736	0.708194	0.0436476	2.73665	1.09031	1.43167	1.32385	0.541402	0.001	0.001	0.805412	1.19459	9.65358	0.477172	0.0151239	10.2223	0.701463	0.0660486	0	0	1	0.568713	0.848377	0.367439
Q9Z2W0	DNPEP_MOUSE	Aspartyl aminopeptidase (EC 3.4.11.21)	Dnpep	0.001	0.001	0.001	0.001	0.001	0.001	3.14135	2.76895	0.0314927	1.33257	1.51802	1.05256	0.0169282	0.0172348	0.0240443	1.21385	0.881165	0.0018293	0.001	0.001	1.64082	0.359175	10.6802	0.637758	0.0479085	8.48854	1.38137	0.306608	0	0	1	-2.19166	1.52148	0.0328456
O08553	DPYL2_MOUSE	Dihydropyrimidinase-related protein 2 (DRP-2) (Unc-33-like phosphoprotein 2) (ULIP-2)	Dpysl2	0.001	0.001	0.001	0.001	0.001	0.001	0.0384667	3.96891	0.0801672	2.64049	0.334308	2.04179	1.80737	0.0438726	0.0612066	0.331306	0.40456	0.247546	0.001	0.001	1.51736	0.482644	10.5673	0.977472	0.162329	8.91482	1.25726	0.26467	0	0	1	-1.65253	1.59253	0.179386
E9Q557	DESP_MOUSE	Desmoplakin (DP)	Dsp	1.09887	0.93824	0.975719	0.983905	0.890243	1.11302	1.08679	1.01027	1.00544	1.16728	0.71967	1.14754	0.926818	0.973513	0.997166	1.14308	1.2135	0.608937	1.00428	0.995723	1.02283	0.977168	0.0264123	0.160737	0.861436	-0.0271382	0.217137	0.892823	-0.0123411	0.114374	0.920761	-0.0658917	0.244752	0.683433
Q9R0P5	DEST_MOUSE	Destrin (Actin-depolymerizing factor) (ADF) (Sid 23)	Dstn	0.001	0.001	0.001	0.001	0.001	0.001	3.61763	0.0539079	0.0905989	0.751351	0.00491844	3.57556	0.0486994	2.12	0.069171	0.00417262	1.65864	0.00535609	0.001	0.001	1.34899	0.651007	10.3977	1.19257	0.241356	9.34653	1.36095	0.299397	0	0	1	-1.05114	1.80953	0.415318
Q9JHU4	DYHC1_MOUSE	Cytoplasmic dynein 1 heavy chain 1 (Cytoplasmic dynein heavy chain 1) (Dynein heavy chain, cytosolic)	Dync1h1	2.71228	0.001	0.001	3.01338	0.274339	0.001	1.12454	0.800212	1.08522	0.36215	0.726175	1.03544	1.25107	0.902674	0.836292	0.694578	1.62628	1.55538	0.904761	1.09624	0.855622	1.14438	-0.0805636	1.44615	0.938704	0.0620017	1.27958	0.94488	0.276953	1.8802	0.891664	0.419518	0.439934	0.17755
D6RIN4	D6RIN4_MOUSE	Dynein light chain 2, cytoplasmic	Dynll2	0.001	0.001	0.001	0.001	0.001	0.001	2.62396	0.00138731	0.00138731	1.29058	0.960668	1.22993	0.00138731	3.37049	0.00138731	1.29725	0.00050359	1.22107	0.001	0.001	1.01799	0.982013	9.9915	0.875747	0.124945	9.9396	1.22959	0.254566	0	0	1	-0.0519052	1.50958	0.958314
A2AVR9	A2AVR9_MOUSE	Dynein light chain roadblock-type 1	Dynlrb1	0.001	0.001	0.001	0.001	0.001	0.001	0.73385	0.910015	1.52939	2.97261	0.00874044	0.00697592	0.822091	0.836981	1.16767	0.00741506	2.99474	0.00951817	0.001	0.001	1.02693	0.97307	10.0041	0.991046	0.167498	9.9264	1.03001	0.182027	0	0	1	-0.0777233	1.42937	0.93447
E9QL12	E9QL12_MOUSE	Dysferlin	Dysf	0.001	0.001	0.001	0.001	0.001	0.001	1.38634	1.44112	0.684247	0.479339	1.64007	2.39855	0.478167	1.48934	0.520795	0.000840001	0.874368	0.606831	0.001	0.001	1.33828	0.661723	10.3862	0.471966	0.01437	9.37008	0.682416	0.0605206	0	0	1	-1.01608	0.829725	0.0799597
E9PXU9	E9PXU9_MOUSE	Dysferlin	Dysf	0.001	0.001	0.001	0.001	6	0.001	0.001	0.001	0.001	0.001	0.001	0.001	0.001	0.001	0.001	0.001	0.001	0.001	0.001	2.00067	0.001	0.001	0	0	1	-10.9663	1.41351	0.170471	10.9663	1.41351	0.373901	0	0	1
O35459	ECH1_MOUSE	Delta(3,5)-Delta(2,4)-dienoyl-CoA isomerase, mitochondrial (EC 5.3.3.-)	Ech1	0.38358	0.494997	2.12338	0.364438	0.562229	2.07137	1.18058	1.04461	0.638399	0.970782	1.36947	0.608834	1.52335	0.698706	0.914358	0.799298	0.607901	1.64371	1.00065	0.999347	0.968779	1.03122	-0.046702	0.843442	0.940127	0.0452957	0.857111	0.944355	-0.00188477	1.10155	0.998742	0.090113	0.482317	0.7803
Q8BH95	ECHM_MOUSE	Enoyl-CoA hydratase, mitochondrial (EC 4.2.1.17) (Enoyl-CoA hydratase 1) (Short-chain enoyl-CoA hydratase) (SCEH)	Echs1	1.90282	0.461736	0.498236	0.544126	1.46942	1.12366	0.995768	1.13846	0.687217	0.755472	1.068	0.80269	1.23738	0.776938	1.16424	0.87002	0.873813	1.63001	0.954265	1.04574	0.907934	1.09207	-0.0718031	0.727017	0.892132	0.0625432	0.452557	0.86381	0.132056	0.792177	0.875043	0.266402	0.325295	0.249833
P42125	ECI1_MOUSE	Enoyl-CoA delta isomerase 1, mitochondrial (EC 5.3.3.8) (3,2-trans-enoyl-CoA isomerase) (Delta(3),Delta(2)-enoyl-CoA isomerase) (D3,D2-enoyl-CoA isomerase) (Dodecenoyl-CoA isomerase)	Eci1	0.793929	0.78328	1.00821	1.10145	1.1101	1.20304	0.911041	1.05914	1.00627	1.03868	0.989876	1.06605	1.14871	0.961817	0.91303	0.850828	1.01028	1.04429	0.861806	1.13819	1.01184	0.988158	0.231548	0.130967	0.0385603	-0.203932	0.104662	0.0571599	0.401311	0.126836	0.0261012	-0.0341692	0.109632	0.637307
Q3TCD4	Q3TCD4_MOUSE	Enoyl-CoA delta isomerase 2, mitochondrial	Eci2	0.499949	0.749559	1.15159	1.29258	1.17743	1.12888	1.05444	0.989442	0.955423	0.00503019	5.97485	0.00503019	0.962901	0.884276	1.15352	0.00503019	0.00503019	0.00503019	0.800367	1.19963	1.49737	0.502631	0.903696	1.41047	0.621222	-1.25502	1.00432	0.0735632	0.583858	0.340252	0.111222	-1.57486	1.69774	0.317134
Q9WUR2	ECI2_MOUSE	Enoyl-CoA delta isomerase 2, mitochondrial (EC 5.3.3.8) (Delta(3),delta(2)-enoyl-CoA isomerase) (D3,D2-enoyl-CoA isomerase) (Dodecenoyl-CoA isomerase) (Peroxisomal 3,2-trans-enoyl-CoA isomerase) (pECI)	Eci2	0.001	0.001	0.001	0.001	0.001	0.001	0.839788	1.09789	0.719498	1.13607	1.04626	1.03498	1.08158	1.226	1.03524	0.916816	0.982436	0.883442	0.001	0.001	0.97908	1.02092	9.93528	0.152171	2.1004e-05	9.99565	0.11108	2.55302e-06	0	0	1	0.0603709	0.1884	0.628118
P10126	EF1A1_MOUSE	Elongation factor 1-alpha 1 (EF-1-alpha-1) (Elongation factor Tu) (EF-Tu) (Eukaryotic elongation factor 1 A-1) (eEF1A-1)	Eef1a1	0.001	0.001	0.001	0.001	0.001	0.001	1.64383	1.85111	0.00147919	1.44784	1.43569	0.382327	1.25384	0.000809509	1.24893	2.73282	0.00062097	0.000704849	0.001	0.001	1.12705	0.872953	10.1383	0.607315	0.0402213	9.76976	1.1482	0.225579	0	0	1	-0.368571	1.29892	0.649738
P62631	EF1A2_MOUSE	Elongation factor 1-alpha 2 (EF-1-alpha-2) (Eukaryotic elongation factor 1 A-2) (eEF1A-2) (Statin-S1)	Eef1a2	0.710044	0.689739	0.84386	1.11826	1.2064	1.4317	0.927074	0.91806	1.01323	1.34912	0.785222	1.00542	1.1578	1.02134	0.962497	0.910279	0.976396	0.973557	0.747881	1.25212	0.999689	1.00031	0.418671	0.196007	0.0698833	-0.323923	0.130836	0.0157025	0.743492	0.139529	0.00866394	0.00089755	0.189917	0.994298
A0A087WS46	A0A087WS46_MOUSE	Elongation factor 1-beta	Eef1b2	3.30239	0.001	0.001	2.69761	0.001	0.001	0.73385	0.910015	1.52939	1.43203	1.40993	1.04849	0.822091	0.836981	1.16767	1.10679	1.00174	0.00101719	1.10146	0.89987	1.17729	0.822715	0.096042	1.43521	0.921907	-0.129324	1.48961	0.907596	-0.291634	1.99798	0.894036	-0.517	0.535555	0.136015
P57776	EF1D_MOUSE	Elongation factor 1-delta (EF-1-delta)	Eef1d	0.001	0.001	0.001	0.001	0.001	0.001	0.0166072	0.0205939	0.617054	0.859559	1.21729	1.01067	0.0186042	5.30072	0.0264247	1.11066	0.698451	1.10337	0.001	0.001	0.623629	1.37637	9.28454	0.74354	0.0794011	10.4267	1.31554	0.283966	0	0	1	1.14211	1.51112	0.38901
F6ZFU0	F6ZFU0_MOUSE	Elongation factor 1-delta (Fragment)	Eef1d	1.26172	0.001	1.08234	2.69987	0.956061	0.001	0.001	0.001	0.001	0.001	0.001	0.001	0.001	0.001	0.001	0.001	0.001	0.001	0.781688	1.21898	0.001	0.001	-9.61045	0.712389	0.0191546	-10.2515	0.916657	0.0507336	0.641007	1.16093	0.646333	0	0	1
Q9D8N0	EF1G_MOUSE	Elongation factor 1-gamma (EF-1-gamma) (eEF-1B gamma)	Eef1g	0.001	0.001	0.001	0.001	0.001	0.001	0.909904	1.21512	1.12574	1.25329	0.963075	1.00625	1.07329	1.03738	0.638551	0.819397	1.09284	0.865151	0.001	0.001	1.0789	0.921103	10.0753	0.118707	3.99884e-06	9.84722	0.177002	5.63992e-05	0	0	1	-0.228123	0.213122	0.119612
P58252	EF2_MOUSE	Elongation factor 2 (EF-2)	Eef2	0.001	0.551464	1.17598	4.27256	0.001	0.001	1.02236	1.10521	0.75902	1.25734	0.908397	1.12949	1.37041	1.0739	0.669101	0.889068	1.01447	0.801229	0.576147	1.42485	1.0303	0.969696	0.838561	0.847648	0.107282	-0.555209	1.43183	0.644234	1.3063	1.64051	0.593129	-0.0874651	0.278129	0.63295
Q9WVK4	EHD1_MOUSE	EH domain-containing protein 1 (PAST homolog 1) (mPAST1)	Ehd1	0.001	0.001	0.001	0.001	0.001	0.001	0.306757	0.988364	0.837366	2.05883	0.852258	0.660802	1.49753	1.00018	1.36981	1.20576	0.695351	0.526996	0.001	0.001	0.95073	1.04927	9.89289	0.568149	0.0312766	10.0352	0.332111	0.00249877	0	0	1	0.142279	0.658096	0.738858
Q8BH64	EHD2_MOUSE	EH domain-containing protein 2	Ehd2	0.595277	0.710319	1.29722	0.559538	1.26684	1.5708	1.11873	0.987417	0.562642	1.3763	0.941376	0.692095	0.978836	1.14528	1.20709	1.01258	1.42661	0.551049	0.867607	1.13239	0.946426	1.05357	0.125447	0.452986	0.736924	-0.104082	0.452403	0.77323	0.384261	0.515262	0.513892	0.154731	0.379961	0.540824
Q9EQP2	EHD4_MOUSE	EH domain-containing protein 4 (PAST homolog 2) (mPAST2)	Ehd4	0.615891	0.665211	0.92846	1.3253	1.22356	1.24158	1.00466	1.45719	0.453104	1.25542	1.02286	0.962038	1.19256	0.870629	1.02187	0.753739	1.00697	0.998971	0.736521	1.26348	1.02588	0.974123	0.47806	0.353809	0.214074	-0.375227	0.14395	0.0157724	0.778604	0.189566	0.00665933	-0.074683	0.331613	0.738565
Q8R1B4	EIF3C_MOUSE	Eukaryotic translation initiation factor 3 subunit C (eIF3c) (Eukaryotic translation initiation factor 3 subunit 8) (eIF3 p110)	Eif3c	0.001	0.001	0.001	0.001	0.001	0.001	1.84522	0.00500417	0.00500417	0.781565	1.61533	1.05498	2.19241	1.94736	0.00500417	0.814692	1.73189	0.00154021	0.001	0.001	0.884518	1.11548	9.78875	0.805239	0.0999616	10.1235	0.801517	0.0986119	0	0	1	0.334704	1.13615	0.661054
P60843	IF4A1_MOUSE	Eukaryotic initiation factor 4A-I (eIF-4A-I) (eIF4A-I) (EC 3.6.4.13) (ATP-dependent RNA helicase eIF4A-1)	Eif4a1	0.001	0.001	0.001	0.001	0.001	0.001	0.884564	0.916116	0.0102174	2.0504	1.3871	1.05357	1.77464	1.60036	0.814108	0.00302691	1.50202	0.00388543	0.001	0.001	1.05033	0.949672	10.0366	0.581849	0.0342695	9.89129	0.771167	0.0883496	0	0	1	-0.14534	0.966047	0.818222
P10630	IF4A2_MOUSE	Eukaryotic initiation factor 4A-II (eIF-4A-II) (eIF4A-II) (EC 3.6.4.13) (ATP-dependent RNA helicase eIF4A-2) [Cleaved into: Eukaryotic initiation factor 4A-II, N-terminally processed]	Eif4a2	0.001	0.001	0.001	0.001	0.001	0.001	0.0300646	0.0372818	0.0626567	0.899148	1.72691	0.635557	1.81082	0.0342897	4.02489	0.943898	1.13152	0.662966	0.001	0.001	0.56527	1.43473	9.1428	1.0914	0.205068	10.4866	0.888045	0.129324	0	0	1	1.34377	1.40705	0.19964
Q8BTU6	Q8BTU6_MOUSE	Eukaryotic initiation factor 4A-II	Eif4a2	0.001	0.001	0.001	0.001	0.001	0.001	0.917455	1.12508	0.326067	1.20833	1.3307	0.886363	1.40719	1.01553	1.20868	0.80064	0.878002	0.895964	0.001	0.001	0.965666	1.03433	9.91538	0.336953	0.00270406	10.0145	0.204319	0.000140943	0	0	1	0.0991052	0.39406	0.700605
A0A0A0MQM0	A0A0A0MQM0_MOUSE	Eukaryotic translation initiation factor 5A (eIF-5A) (Fragment)	Eif5a	0.001	0.001	0.001	0.001	0.001	0.001	5.40869	0.102181	0.171728	2.50273	1.49799	0.00249174	0.0923086	0.0939805	0.131112	1.40485	0.00299521	0.588948	0.001	0.001	1.6143	0.385699	10.6567	1.19064	0.240616	8.59133	1.28001	0.272735	0	0	1	-2.06536	1.74816	0.196351
Q8C7X2-2	EMC1_MOUSE	ER membrane protein complex subunit 1	Emc1	0.001	0.001	0.001	0.001	0.001	0.001	0.0021807	1.57856	1.07678	0.00319693	0.00319693	0.00319693	1.33042	2.00988	0.0021807	3.09324	2.89398	0.00319693	0.001	0.001	0.444519	1.55548	8.7961	1.44215	0.325697	10.6031	0.797618	0.0972015	0	0	1	1.80704	1.64803	0.105624
E9QK48	E9QK48_MOUSE	Echinoderm microtubule-associated protein-like 2	Eml2	0.001	0.001	0.001	0.001	0.001	0.001	0.73385	0.910015	1.52939	2.51373	1.95109	0.00217067	0.822091	0.836981	1.16767	0.00230731	1.52774	0.00296173	0.001	0.001	1.27337	0.726625	10.3144	0.649363	0.0510501	9.50507	0.775652	0.0899362	0	0	1	-0.809373	1.01159	0.249832
P17182	ENOA_MOUSE	Alpha-enolase (EC 4.2.1.11) (2-phospho-D-glycerate hydro-lyase) (Enolase 1) (Non-neural enolase) (NNE)	Eno1	0.634285	0.162782	1.68586	1.8294	0.940416	0.747259	1.18963	0.0469628	0.0789269	0.0283643	0.0235878	2.43322	0.0424254	2.50198	2.14008	0.020011	0.0226299	3.47218	0.827643	1.17236	0.633449	1.36655	-0.38578	1.62567	0.77809	0.221127	1.09783	0.842146	0.502332	0.867923	0.571538	1.10924	1.75918	0.348048
P21550	ENOB_MOUSE	Beta-enolase (EC 4.2.1.11) (2-phospho-D-glycerate hydro-lyase) (Enolase 3) (Muscle-specific enolase) (MSE) (Skeletal muscle enolase)	Eno3	0.685565	0.515465	1.04625	0.990513	1.53721	1.22499	1.04831	0.788746	1.07356	0.74423	1.10133	1.05996	1.11857	0.976775	0.994044	1.11313	0.686871	1.29448	0.749093	1.25091	0.969356	1.03064	0.371881	0.331099	0.158685	-0.279428	0.253889	0.210251	0.739757	0.345432	0.0872489	0.0884485	0.234014	0.573394
A2AD32	A2AD32_MOUSE	Protein 4.1 (Fragment)	Epb41	0.001	0.001	4.5875	1.4125	0.001	0.001	0.001	0.001	0.001	0.001	0.001	0.001	0.001	0.001	0.001	0.001	0.001	0.001	1.52983	0.471501	0.001	0.001	-10.5792	1.41329	0.170471	-8.88112	1.41121	0.170471	-1.69804	1.99723	0.544381	0	0	1
O70318	E41L2_MOUSE	Band 4.1-like protein 2 (Generally expressed protein 4.1) (4.1G)	Epb41l2	0.001	0.001	0.001	0.001	0.001	0.001	0	0	0	0.000558619	1.61343	1.02456	0	0	0	0.273689	1.00786	2.07991	0.001	0.001	0.439757	0.560243	8.78056	1.46566	0.332992	9.12991	1.36978	0.302393	0	0	1	0.349348	2.0061	0.793523
P34914	HYES_MOUSE	Bifunctional epoxide hydrolase 2 [Includes: Cytosolic epoxide hydrolase 2 (CEH) (EC 3.3.2.10) (Epoxide hydratase) (Soluble epoxide hydrolase) (SEH); Lipid-phosphate phosphatase (EC 3.1.3.76)]	Ephx2	0.319779	0.001	0.435205	1.18737	0.66531	3.39234	1.94628	1.42035	0.0259114	1.3135	0.486185	1.25197	1.35649	1.23118	0.019783	1.75816	0.488914	0.701273	0.251995	1.74834	1.07403	0.925966	2.09157	0.937961	0.0936078	-0.916954	0.923191	0.257242	2.79452	0.993967	0.151564	-0.214009	0.862602	0.708618
H3BLJ9	H3BLJ9_MOUSE	S-formylglutathione hydrolase	Esd	0.001	0.001	0.001	0.001	0.001	0.001	0.73385	0.910015	1.52939	1.30691	0.913906	0.454886	0.822091	0.836981	1.16767	0.305233	0.301421	2.71764	0.001	0.001	0.974827	1.02517	9.929	0.363684	0.00405651	10.0017	0.7968	0.0970119	0	0	1	0.0726489	0.875875	0.901903
Q8BWY3	ERF1_MOUSE	Eukaryotic peptide chain release factor subunit 1 (Eukaryotic release factor 1) (eRF1)	Etf1	0.001	0.001	0.001	0.001	0.001	0.001	0.698091	0.0107885	0.0181314	1.65195	1.34047	0.00119806	2.28371	1.33878	1.6505	0.95348	1.01722	1.03568	0.001	0.001	0.620104	1.3799	9.27637	1.08307	0.20193	10.4303	0.340379	0.00285093	0	0	1	1.15398	1.13529	0.064955
Q99LC5	ETFA_MOUSE	Electron transfer flavoprotein subunit alpha, mitochondrial (Alpha-ETF)	Etfa	0.295171	1.18602	0.733286	1.08342	1.11994	1.58216	0.919618	0.97267	1.12258	0.887507	1.25572	0.658447	1.15095	0.821394	1.01278	0.776836	0.664679	1.75682	0.73816	1.26184	0.969424	1.03058	0.393194	0.529387	0.30384	-0.292078	0.394243	0.401485	0.773523	0.52453	0.15916	0.0882523	0.400682	0.744041
Q9DCW4	ETFB_MOUSE	Electron transfer flavoprotein subunit beta (Beta-ETF)	Etfb	0.706547	0.554088	1.04768	1.15912	1.31045	1.22211	0.91106	0.93373	0.963	0.845757	1.16583	0.863091	1.14144	1.08998	0.960786	0.864713	0.90642	1.35419	0.769438	1.23056	0.947078	1.05292	0.299679	0.290444	0.175657	-0.224919	0.165533	0.15805	0.67744	0.272893	0.0389228	0.152842	0.193102	0.256702
Q921G7	ETFD_MOUSE	Electron transfer flavoprotein-ubiquinone oxidoreductase, mitochondrial (ETF-QO) (ETF-ubiquinone oxidoreductase) (EC 1.5.5.1) (Electron-transferring-flavoprotein dehydrogenase) (ETF dehydrogenase)	Etfdh	0.971885	0.962569	0.96025	0.988101	1.15684	0.960358	1.01412	1.03987	0.843096	1.11119	0.837346	1.12577	1.09166	1.02173	0.989519	1.00378	1.117	0.804916	0.964901	1.0351	0.995234	1.00477	0.0446547	0.116798	0.701916	-0.042909	0.130543	0.705716	0.101315	0.0840419	0.317364	0.0137516	0.153688	0.892378
P26040	EZRI_MOUSE	Ezrin (Cytovillin) (Villin-2) (p81)	Ezr	0.001	0.001	0.001	0.001	0.001	0.001	0.0558632	0.0692735	0.116423	2.32352	1.82921	0.00597012	5.60584	0.0637139	0.0888872	1.82598	0.00717644	0.00814582	0.001	0.001	0.733377	1.26662	9.51841	1.31015	0.282435	10.3068	1.61625	0.376432	0	0	1	0.78836	2.08057	0.60951
H7BX99	H7BX99_MOUSE	Prothrombin (EC 3.4.21.5) (Coagulation factor II)	F2	0.001	0.001	0.001	0.001	0.001	0.001	0.790342	1.15132	1.41421	0.929283	1.05157	1.79069	0.787373	1.09593	0.760814	0.730913	0.482605	1.01493	0.001	0.001	1.1879	0.812095	10.2142	0.27908	0.00093703	9.66551	0.24633	0.000448079	0	0	1	-0.548698	0.372242	0.0551425
P11404	FABPH_MOUSE	Fatty acid-binding protein, heart (Fatty acid-binding protein 3) (Heart-type fatty acid-binding protein) (H-FABP) (Mammary-derived growth inhibitor) (MDGI)	Fabp3	0.850116	0.677193	0.923008	1.09495	1.21026	1.24448	0.906649	0.782137	1.18521	1.13157	0.924703	1.09548	1.2189	0.93275	0.974361	1.28451	0.580205	0.98353	0.816773	1.18323	1.00429	0.995708	0.298172	0.190175	0.117278	-0.248932	0.234751	0.256633	0.534721	0.137303	0.0129325	-0.012383	0.269114	0.944447
P04117	FABP4_MOUSE	Fatty acid-binding protein, adipocyte (3T3-L1 lipid-binding protein) (Adipocyte lipid-binding protein) (ALBP) (Adipocyte-type fatty acid-binding protein) (A-FABP) (AFABP) (Fatty acid-binding protein 4) (Myelin P2 protein homolog) (P15) (P2 adipocyte protein) (Protein 422)	Fabp4	0.001	0.001	0.001	0.001	0.001	0.001	0.929313	0.993846	1.31945	1.682	0.69594	0.938889	1.17425	0.993839	0.589308	0.983887	0.787701	0.911585	0.001	0.001	1.09324	0.906761	10.0944	0.293143	0.00124467	9.82458	0.201375	0.000128715	0	0	1	-0.269815	0.355647	0.284654
Q05816	FABP5_MOUSE	Fatty acid-binding protein, epidermal (Epidermal-type fatty acid-binding protein) (E-FABP) (Fatty acid-binding protein 5) (Keratinocyte lipid-binding protein) (Psoriasis-associated fatty acid-binding protein homolog) (PA-FABP)	Fabp5	0.001	0.001	0.001	0.001	0.001	0.001	0.73385	0.910015	1.52939	0.0128093	0.0106522	5.94568	0.822091	0.836981	1.16767	0.00903696	0.0102196	0.0116001	0.001	0.001	1.52373	0.476267	10.5734	1.34302	0.2931	8.89563	1.00666	0.173737	0	0	1	-1.67777	1.67841	0.291184
Q8R0F8	FAHD1_MOUSE	Acylpyruvase FAHD1, mitochondrial (EC 3.7.1.5) (Fumarylacetoacetate hydrolase domain-containing protein 1) (Oxaloacetate decarboxylase) (OAA decarboxylase) (EC 4.1.1.3)	Fahd1	0.001	0.001	0.001	0.001	0.001	0.001	0.00423734	0.00525454	2.83903	5.97113	0.00614987	0.00490834	0.00474686	0.00483283	3.1419	0.00521732	0.00590012	0.0066971	0.001	0.001	1.47179	0.528215	10.5234	1.53735	0.353819	9.04498	2.21288	0.513016	0	0	1	-1.47837	2.69449	0.426737
Q3TC72	FAHD2_MOUSE	Fumarylacetoacetate hydrolase domain-containing protein 2A (EC 3.-.-.-)	Fahd2	0.001	0.001	0.001	0.001	0.001	0.001	0.107507	0.133315	0.224052	2.58616	0.0209168	0.0166941	0.120434	5.24363	0.171061	3.33339	0.0200673	0.022778	0.001	0.001	0.514773	1.48523	9.00779	1.80472	0.426171	10.5365	1.38576	0.307083	0	0	1	1.52867	2.27538	0.359226
Q9CR98	F136A_MOUSE	Protein FAM136A	Fam136a	0.001	0.001	0.001	0.001	0.001	0.001	0.73385	0.910015	1.52939	0.0434708	0.0361504	0.0288524	0.822091	0.836981	1.16767	5.81748	0.0346823	0.0393671	0.001	0.001	0.546955	1.45304	9.09528	1.03284	0.183387	10.5049	1.37405	0.303296	0	0	1	1.40958	1.71895	0.351871
Q9D6U8	F162A_MOUSE	Protein FAM162A (E2-induced gene 5 protein homolog) (Growth and transformation-dependent protein) (HGTD-P)	Fam162a	1.02367	1.16777	1.05665	0.903545	0.923812	0.924545	1.07274	1.30762	0.877941	1.05852	0.918756	1.32915	0.93206	0.878893	0.930741	1.00184	1.13787	0.553869	1.0827	0.917301	1.09412	0.905878	0.015141	0.168245	0.924921	-0.018078	0.196194	0.924492	-0.239165	0.0579159	0.0199808	-0.272384	0.251882	0.120484
K3W4Q5	K3W4Q5_MOUSE	Protein Fam186a	Fam186a	0.051625	0.001	1.75579	4.15652	0.0360618	0.001	0.001	0.001	0.001	0.001	0.001	0.001	0.001	0.001	0.001	0.001	0.001	0.001	0.602806	1.39786	0.001	0.001	-9.23555	1.35292	0.154946	-10.449	1.3955	0.16581	1.21346	1.94366	0.623036	0	0	1
Q8BGY7	F210A_MOUSE	Protein FAM210A	Fam210a	0.001	0.704686	1.8056	0.738813	1.9942	0.7567	0.001	0.001	0.001	0.001	0.001	0.001	0.001	0.001	0.001	0.001	0.001	0.001	0.837094	1.16324	0.001	0.001	-9.70925	0.887175	0.0452832	-10.1839	0.505164	0.00368859	0.474685	1.02092	0.651711	0	0	1
Q9DB60	PGFS_MOUSE	Prostamide/prostaglandin F synthase (Prostamide/PG F synthase) (Prostamide/PGF synthase) (EC 1.11.1.20)	Fam213b	0.001	0.001	0.001	0.001	0.001	0.001	0.73385	0.910015	1.52939	0.452131	1.21629	0.781188	0.822091	0.836981	1.16767	1.49043	0.857512	1.20245	0.001	0.001	0.937144	1.06286	9.87213	0.37228	0.00458006	10.0537	0.231882	0.000309648	0	0	1	0.181603	0.438591	0.525347
Q642K5	Q642K5_MOUSE	40S ribosomal protein S30 (Finkel-Biskis-Reilly murine sarcoma virus (FBR-MuSV) ubiquitously expressed (Fox derived)) (MCG11741, isoform CRA_a) (Protein Gm9843)	Fau	1.12955	0.936705	0.896934	1.14114	0.87134	1.02434	0.618708	0.83979	1.19897	0.00971263	0.00971263	0.00971263	1.15889	1.02271	1.16093	0.00971263	0.00971263	5.95144	0.987729	1.01227	0.447768	1.55223	-1.14136	1.05369	0.126075	0.616748	1.31167	0.696716	0.0354095	0.149961	0.828456	1.79352	1.67578	0.263089
Q9WVH9	FBLN5_MOUSE	Fibulin-5 (FIBL-5) (Developmental arteries and neural crest EGF-like protein) (Dance)	Fbln5	0.001	0.001	0.001	0.001	0.001	0.001	2.71302	0.267054	0.00177494	0.749908	1.14423	1.00244	3.0146	0.00177494	0.00177494	0.780349	1.06948	1.2536	0.001	0.001	0.979737	1.02026	9.93625	0.888734	0.12968	9.99472	0.993642	0.168468	0	0	1	0.0584739	1.33311	0.947275
A2AQ53	A2AQ53_MOUSE	Fibrillin-1	Fbn1	0.780885	0.529742	0.001	2.28912	1.31452	1.08573	0.001	0.001	0.001	0.001	0.001	0.001	0.001	0.001	0.001	0.001	0.001	0.001	0.437209	1.56312	0.001	0.001	-8.77218	0.743444	0.023016	-10.6102	0.333809	0.000344569	1.83804	0.814946	0.060674	0	0	1
Q8K1B8	URP2_MOUSE	Fermitin family homolog 3 (Kindlin-3) (Unc-112-related protein 2)	Fermt3	2.33913	2.53809	0.001	0.001	1.12278	0.001	0.001	0.001	0.001	0.001	0.001	0.001	0.001	0.001	0.001	0.001	0.001	0.001	1.62607	0.374928	0.001	0.001	-10.6672	0.708435	0.0186502	-8.55047	1.41044	0.170471	-2.11671	1.57836	0.235234	0	0	1
E9PV24	FIBA_MOUSE	Fibrinogen alpha chain [Cleaved into: Fibrinopeptide A; Fibrinogen alpha chain]	Fga	0.784528	0.595106	1.14086	1.09932	1.69842	0.681771	0.651929	1.94915	0.327268	1.00365	0.63727	0.718177	0.805953	1.46311	0.802593	0.741625	0.772059	2.12722	0.840164	1.15984	0.88124	1.11876	0.0688636	0.64507	0.910888	-0.0520199	0.584736	0.91886	0.465178	0.449371	0.394789	0.344295	0.745719	0.483535
E9PV24-2	FIBA_MOUSE	Fibrinogen alpha chain [Cleaved into: Fibrinopeptide A; Fibrinogen alpha chain]	Fga	0.784528	0.595106	1.14086	1.09932	1.69842	0.681771	0.651929	1.94915	0.327268	1.00365	0.63727	0.718177	0.805953	1.46311	0.802593	0.741625	0.772059	2.12722	0.840164	1.15984	0.88124	1.11876	0.0688636	0.64507	0.910888	-0.0520199	0.584736	0.91886	0.465178	0.449371	0.394789	0.344295	0.745719	0.483535
Q8K0E8	FIBB_MOUSE	Fibrinogen beta chain [Cleaved into: Fibrinopeptide B; Fibrinogen beta chain]	Fgb	2.51314	0.0982403	1.3148	1.37751	0.35378	0.34253	0.766245	1.5042	0.556122	1.38794	0.793857	0.984774	1.202	1.20043	0.770998	0.723738	0.842967	1.26672	1.30873	0.691272	0.998857	1.00114	-0.389816	0.827207	0.561257	0.534323	0.737286	0.28693	-0.920839	1.02969	0.471293	0.00329928	0.409378	0.990275
Q3UER8	Q3UER8_MOUSE	Fibrinogen gamma chain	Fgg	0.563316	0.76236	0.001	1.46618	1.49606	1.71208	0.921066	1.5727	0.389185	1.33475	1.07649	0.900132	1.024	1.43065	0.6624	0.650165	0.815363	1.2231	0.442226	1.55811	1.03239	0.967613	1.22313	0.813095	0.0775032	-0.687293	0.3065	0.019443	1.81694	0.732427	0.009774	-0.0934819	0.467564	0.764574
Q8VCM7	FIBG_MOUSE	Fibrinogen gamma chain	Fgg	0.489278	1.13157	1.2385	0.839412	0.939306	1.36194	0.742369	1.78367	0.00110195	1.39859	0.866084	0.993118	1.26001	1.35312	0.859721	0.610294	0.996888	1.13503	0.953115	1.04689	0.964155	1.03584	0.0166154	0.672118	0.97844	-0.0152954	0.323967	0.956264	0.135382	0.409041	0.757444	0.103471	0.624006	0.79757
P97807	FUMH_MOUSE	Fumarate hydratase, mitochondrial (Fumarase) (EC 4.2.1.2) (EF-3)	Fh	0.7526	0.361186	1.48534	1.59026	0.870847	0.93976	1.41552	0.877003	0.84508	0.827093	1.49566	0.680558	1.27391	0.956206	0.632281	0.748826	0.636969	1.61089	0.866376	1.13362	1.02349	0.976514	0.240425	0.618446	0.613512	-0.215229	0.466408	0.591311	0.387876	0.609073	0.541917	-0.0677779	0.478583	0.83002
P97807-2	FUMH_MOUSE	Fumarate hydratase, mitochondrial (Fumarase) (EC 4.2.1.2) (EF-3)	Fh	0.7526	0.361186	1.48534	1.59026	0.870847	0.93976	1.41552	0.877003	0.84508	0.827093	1.49566	0.680558	1.27391	0.956206	0.632281	0.748826	0.636969	1.61089	0.866376	1.13362	1.02349	0.976514	0.240425	0.618446	0.613512	-0.215229	0.466408	0.591311	0.387876	0.609073	0.541917	-0.0677779	0.478583	0.83002
A2AEX8	A2AEX8_MOUSE	Four and a half LIM domains 1, isoform CRA_b (Four and a half LIM domains protein 1)	Fhl1	0.001	0.001	0.001	0.001	0.001	0.001	4.85407	1.06783	0.0274203	0.954302	0.713308	0.95347	0.0147392	0.0150062	0.0209351	0.627843	1.03678	1.7143	0.001	0.001	1.4284	0.5716	10.4802	1.09914	0.207485	9.15886	1.11758	0.214673	0	0	1	-1.32132	1.56751	0.284729
A2AEX6	A2AEX6_MOUSE	Four and a half LIM domains protein 1	Fhl1	0.001	0.001	0.001	0.001	0.001	0.001	0.813195	1.5256	0.00303685	0.887481	0.671658	0.96132	1.76763	0.00303685	1.88751	0.652382	1.03386	1.7933	0.001	0.001	0.810381	1.18962	9.66246	0.554452	0.0284375	10.2163	0.585055	0.0349788	0	0	1	0.553826	0.806044	0.330136
O70433	FHL2_MOUSE	Four and a half LIM domains protein 2 (FHL-2) (Skeletal muscle LIM-protein 3) (SLIM-3)	Fhl2	0.724736	0.001	0.19167	2.21811	0.350893	2.51459	0.096581	0.471208	0.653705	0.988707	1.11987	0.718648	1.26616	1.73204	1.7803	1.07136	0.935789	1.16563	0.305802	1.69453	0.674787	1.32521	1.14183	1.11811	0.200862	-0.354662	0.614886	0.476127	2.47022	1.15006	0.122519	0.973722	0.552817	0.0106239
Q9CQ92	FIS1_MOUSE	Mitochondrial fission 1 protein (FIS1 homolog) (Tetratricopeptide repeat protein 11) (TPR repeat protein 11)	Fis1	0.001	0.001	0.001	0.001	0.001	0.001	2.0592	0.0126274	1.27065	1.32763	1.07489	1.50384	2.6297	0.011614	0.0162027	1.19452	0.000645424	0.898472	0.001	0.001	1.20814	0.791859	10.2386	0.509897	0.0201328	9.6291	1.19667	0.243038	0	0	1	-0.609474	1.30077	0.429382
G3X9U9	G3X9U9_MOUSE	Fission 1 (Mitochondrial outer membrane) homolog (Yeast), isoform CRA_c (Mitochondrial fission 1 protein)	Fis1	0.39818	0.687367	1.52814	0.843768	1.39003	1.15252	0.001	0.001	0.001	0.001	0.001	0.001	0.001	0.001	0.001	0.001	0.001	0.001	0.87123	1.12877	0.001	0.001	-9.76691	0.550114	0.00573135	-10.1405	0.198127	1.21359e-05	0.373625	0.584705	0.528907	0	0	1
P26883	FKB1A_MOUSE	Peptidyl-prolyl cis-trans isomerase FKBP1A (PPIase FKBP1A) (EC 5.2.1.8) (12 kDa FK506-binding protein) (12 kDa FKBP) (FKBP-12) (Calstabin-1) (FK506-binding protein 1A) (FKBP-1A) (Immunophilin FKBP12) (Rotamase)	Fkbp1a	0.001	0.001	0.001	0.001	0.001	0.001	0.0767948	0.0952298	0.160046	1.17654	0.813646	1.16841	5.45815	0.0875871	0.122193	1.08499	1.16995	0.586469	0.001	0.001	0.581778	1.41822	9.18432	0.836567	0.111111	10.4699	1.30765	0.2813	0	0	1	1.28554	1.55235	0.352323
B7FAU9	B7FAU9_MOUSE	Filamin, alpha (Filamin-A)	Flna	0.932159	1.11136	0.736658	1.96244	0.938477	0.318902	0.815879	2.24022	0.36702	2.31032	0.655831	0.681014	1.40705	1.06815	0.101681	0.334991	0.835492	1.18235	0.926726	1.07327	1.17838	0.821619	0.346591	0.688212	0.643348	-0.385477	0.846728	0.582269	0.211803	0.652673	0.780328	-0.520264	0.874415	0.403037
B7FAV1	B7FAV1_MOUSE	Filamin, alpha (Filamin-A) (Fragment)	Flna	0.001	0.001	0.001	0.001	0.001	0.001	0.484773	2.51035	0.494951	2.394	0.550926	0.5937	1.17304	0.598591	0.738292	0.484993	0.804656	1.17172	0.001	0.001	1.17145	0.828549	10.1941	0.774208	0.0893156	9.69444	0.317827	0.00196548	0	0	1	-0.499636	0.836906	0.435755
Q8VHX6-2	FLNC_MOUSE	Filamin-C (FLN-C) (ABP-280-like protein) (ABP-L) (Actin-binding-like protein) (Filamin-2) (Gamma-filamin)	Flnc	1.04654	0.649734	1.18522	0.905038	1.13561	1.07786	0.856398	1.18729	0.919622	1.23456	0.647043	0.971149	1.33482	0.741498	0.960378	0.997107	1.36012	0.790023	0.960497	1.0395	0.969343	1.03066	0.0132252	0.3128	0.95929	-0.0123287	0.252155	0.958543	0.11404	0.254353	0.674659	0.088486	0.311015	0.670092
Q8VHX6	FLNC_MOUSE	Filamin-C (FLN-C) (ABP-280-like protein) (ABP-L) (Actin-binding-like protein) (Filamin-2) (Gamma-filamin)	Flnc	1.04654	0.649734	1.18522	0.905038	1.13561	1.07786	0.856398	1.18729	0.919622	1.23456	0.647043	0.971149	1.33482	0.741498	0.960378	0.997107	1.36012	0.790023	0.960497	1.0395	0.969343	1.03066	0.0132252	0.3128	0.95929	-0.0123287	0.252155	0.958543	0.11404	0.254353	0.674659	0.088486	0.311015	0.670092
D3Z576	D3Z576_MOUSE	Filamin-C	Flnc	1.00927	0.915911	0.917204	1.21395	0.995519	0.948147	0.001	0.001	0.001	0.001	0.001	0.001	0.001	0.001	0.001	0.001	0.001	0.001	0.947461	1.05254	0.001	0.001	-9.88792	0.0461308	5.33439e-10	-10.0397	0.109984	2.22901e-07	0.151736	0.119267	0.296023	0	0	1
Q3UHL6	Q3UHL6_MOUSE	Fibronectin	Fn1	1.15581	0.222676	0.946916	1.64396	1.06923	0.961407	0.968091	1.39534	0.588044	1.33198	0.967788	1.03087	1.11993	1.02056	0.908036	0.775547	0.936763	0.957052	0.775133	1.22487	1.04702	0.952981	0.433771	0.575198	0.320533	-0.362105	0.26829	0.122456	0.660109	0.570894	0.271982	-0.135768	0.277331	0.479701
Q9CPX4	Q9CPX4_MOUSE	Ferritin	Ftl1	0.001	0.001	0.001	0.001	0.001	0.001	0.0366248	0.0366248	0.0366248	0.0125613	2.72283	3.22693	0.0366248	5.81688	0.0366248	0.0125613	0.0125613	0.0125613	0.001	0.001	1.01203	0.987968	9.98304	1.37898	0.305031	9.94832	2.18588	0.50763	0	0	1	-0.0347179	2.58451	0.983716
Q9D6K8	FUND2_MOUSE	FUN14 domain-containing protein 2 (Hepatitis C virus core-binding protein 6)	Fundc2	1.33797	0.76191	0.991388	0.8334	1.01999	1.05534	1.33618	1.76926	0.000771479	0.0101128	0.0101128	0.0101128	1.45267	1.44034	0.000771479	0.0101128	0.0101128	5.94944	1.03042	0.969576	0.522759	1.47724	-0.97902	1.43212	0.340146	0.607479	1.42585	0.723119	-0.087812	0.250784	0.753684	1.49869	2.00527	0.360524
O35943	FRDA_MOUSE	Frataxin, mitochondrial (Fxn) (EC 1.16.3.1) [Cleaved into: Frataxin intermediate form; Frataxin mature form]	Fxn	0.001	0.001	0.001	0.001	0.001	0.001	0.73385	0.910015	1.52939	0.0149134	0.012402	4.20801	0.822091	0.836981	1.16767	0.0105214	0.0118983	1.74226	0.001	0.001	1.23476	0.765237	10.27	1.15794	0.22896	9.57976	0.802373	0.0990207	0	0	1	-0.690257	1.40876	0.515148
Q9Z239	PLM_MOUSE	Phospholemman (FXYD domain-containing ion transport regulator 1)	Fxyd1	0.914452	1.10366	1.28503	0.65796	1.01218	1.02672	1.22328	1.2451	0.89068	0.898341	0.741869	1.33223	0.863929	1.02173	0.755283	1.03333	1.26477	0.729456	1.10105	0.898954	1.05525	0.944751	-0.0612907	0.249844	0.783333	0.0716862	0.272492	0.760487	-0.292555	0.234222	0.278214	-0.159578	0.286031	0.410211
A0A0A0MQF6	A0A0A0MQF6_MOUSE	Glyceraldehyde-3-phosphate dehydrogenase (EC 1.2.1.12)	Gapdh	0.477316	0.675994	0.82462	1.20183	1.45375	1.3665	0.991265	1.00767	0.997966	1.18421	1.06305	0.961557	1.23121	0.962106	0.809776	0.881406	0.774593	1.13518	0.65931	1.34069	1.03429	0.965712	0.649609	0.227216	0.00249663	-0.473311	0.189592	0.0164235	1.02395	0.229428	0.00547179	-0.0989735	0.186909	0.420201
Q7TMG8	Q7TMG8_MOUSE	Glioblastoma amplified sequence (Protein NipSnap homolog 2)	Gbas	0.99638	0.845567	1.17698	1.0633	0.915672	1.0021	1.00931	0.918142	0.749943	1.16243	0.981182	0.987961	1.36645	1.08534	0.870817	0.874609	0.865991	1.12783	1.00631	0.993693	0.968161	1.03184	-0.0557522	0.184793	0.719051	0.0543463	0.188059	0.76623	-0.0181995	0.147782	0.910108	0.091899	0.218347	0.533383
F6ZHD8	F6ZHD8_MOUSE	1,4-alpha-glucan-branching enzyme	Gbe1	0.001	0.001	0.001	0.001	0.001	0.001	0.73385	0.910015	1.52939	0.00738204	0.00613891	0.00489959	0.822091	0.836981	1.16767	0.00520803	5.96969	0.00668516	0.001	0.001	0.531946	1.46805	9.05514	1.08753	0.203684	10.5197	1.40279	0.312557	0	0	1	1.46455	1.77497	0.350881
P21614	VTDB_MOUSE	Vitamin D-binding protein (DBP) (VDB) (Gc-globulin) (Group-specific component)	Gc	0.001	0.001	0.001	0.001	0.001	0.001	1.65689	1.63449	1.14402	0.674166	0.906325	1.04551	1.54082	0.00992933	0.0138524	0.770761	0.986173	1.61706	0.001	0.001	1.1769	0.8231	10.2008	0.307158	0.00162126	9.68492	0.782808	0.0923075	0	0	1	-0.515852	0.840913	0.30942
Q61598	GDIB_MOUSE	Rab GDP dissociation inhibitor beta (Rab GDI beta) (GDI-3) (Guanosine diphosphate dissociation inhibitor 2) (GDI-2)	Gdi2	0.001	0.001	0.001	0.001	0.001	0.001	0.639982	1.13153	0.0197547	1.20643	1.03917	1.05458	1.18461	2.591	0.433122	0.895048	1.09454	0.710229	0.001	0.001	0.848575	1.15143	9.7289	0.485253	0.0162837	10.1692	0.598886	0.038193	0	0	1	0.440307	0.770802	0.418849
Q91VC9	GHITM_MOUSE	Growth hormone-inducible transmembrane protein (Mitochondrial morphology and cristae structure 1) (MICS1)	Ghitm	6	0.001	0.001	0.001	0.001	0.001	0.001	0.001	0.001	0.001	0.001	0.001	0.001	0.001	0.001	0.001	0.001	0.001	2.00067	0.001	0.001	0.001	-10.9663	1.41351	0.170471	0	0	1	-10.9663	1.41351	0.373901	0	0	1
P23242	CXA1_MOUSE	Gap junction alpha-1 protein (Connexin-43) (Cx43) (Gap junction 43 kDa heart protein)	Gja1	1.84446	2.03627	2.11927	0.001	0.001	0.001	0	0	0	0.93257	1.01706	1.80057	0	0	0	1.20366	0.000667824	1.04547	2	0.001	0.625033	0.374967	-1.67799	1.09488	0.0185367	8.55062	1.41882	0.318551	-10.9658	0.0575427	1.62981e-05	-0.737171	1.79123	0.533044
Q9CPV4	GLOD4_MOUSE	Glyoxalase domain-containing protein 4	Glod4	0.001	0.001	0.001	0.001	0.001	0.001	0.73385	0.910015	1.52939	2.40639	0.00306377	0.00244526	0.822091	0.836981	1.16767	1.96143	1.62334	0.00333639	0.001	0.001	0.930859	1.06914	9.86242	0.90917	0.13718	10.0622	0.587088	0.0354543	0	0	1	0.199816	1.08225	0.775173
Q80Y14	GLRX5_MOUSE	Glutaredoxin-related protein 5, mitochondrial (Monothiol glutaredoxin-5)	Glrx5	0.001	0.001	0.001	0.001	0.001	0.001	1.15055	0.0244226	3.43281	0.0689393	0.05733	0.0457562	0.0220629	1.33881	0.0313374	0.0486366	0.0550017	5.72434	0.001	0.001	0.796636	1.20336	9.63778	1.56373	0.361754	10.2329	1.72583	0.405852	0	0	1	0.595082	2.32889	0.715101
P26443	DHE3_MOUSE	Glutamate dehydrogenase 1, mitochondrial (GDH 1) (EC 1.4.1.3)	Glud1	1.14984	0.001	1.61335	0.8712	0.838835	1.52678	0.527292	0.31989	0.902693	0.769602	0.973433	1.27772	1.11927	1.58527	1.54559	1.05331	1.078	0.847943	0.921396	1.07894	0.795105	1.2049	-0.212677	0.832195	0.745153	0.159297	0.369032	0.599829	0.227717	0.792077	0.780704	0.599691	0.448717	0.0494721
E9PYL9	E9PYL9_MOUSE	Protein Gm10036	Gm10036	0.001	0.001	0.001	0.001	0.001	0.001	0.73385	0.910015	1.52939	1.02591	1.02813	1.03736	0.822091	0.836981	1.16767	0.79874	1.22169	0.888159	0.001	0.001	1.04411	0.955889	10.0281	0.231443	0.000306098	9.9007	0.179594	6.19336e-05	0	0	1	-0.127359	0.29295	0.520786
E9Q3T0	E9Q3T0_MOUSE	Uncharacterized protein	Gm10073	0.001	0.001	0.001	0.001	0.001	0.001	0.00155297	1.583	1.495	1.40838	1.45947	0.847476	2.27691	0.192441	0.451091	0.824019	0.898662	0.561992	0.001	0.001	1.13248	0.86752	10.1453	0.493972	0.0175768	9.76075	0.774942	0.0896397	0	0	1	-0.384518	0.918991	0.513501
G3UWG1	G3UWG1_MOUSE	MCG115977 (Uncharacterized protein)	Gm10108	1.06016	0.875944	0.98141	0.966094	1.07165	1.04475	1.10275	0.661698	1.26571	0.880117	0.968194	1.19969	0.975623	0.94229	1.05193	1.07562	1.07699	0.799392	0.972503	1.0275	1.01303	0.986974	0.0588965	0.215869	0.777673	-0.0580501	0.108335	0.566374	0.0793593	0.089004	0.425552	-0.0375874	0.224531	0.802096
G3X9L6	G3X9L6_MOUSE	MCG55033 (Protein Gm10250)	Gm10250	0.97834	1.14584	1.00877	1.18118	0.972174	0.713702	1.07593	0.941134	1.07849	1.00795	1.18478	0.817274	1.24565	0.937395	0.721396	1.09898	0.835332	1.05569	1.04431	0.955686	1.01759	0.982407	-0.0373954	0.133884	0.757628	0.0397847	0.266681	0.857907	-0.127948	0.211883	0.573273	-0.0507678	0.210117	0.713971
F6YVP7	F6YVP7_MOUSE	Protein Gm10260	Gm10260	1.20192	0.668288	1.02391	1.03206	0.832806	1.24102	0.001	0.001	0.001	0.001	0.001	0.001	0.001	0.001	0.001	0.001	0.001	0.001	0.964705	1.03529	0.001	0.001	-9.91394	0.229957	3.24717e-05	-10.0158	0.160986	3.01343e-06	0.101882	0.280707	0.737203	0	0	1
Q9D881	Q9D881_MOUSE	Cytochrome c oxidase subunit 5B, mitochondrial (Cytochrome c oxidase, subunit Vb) (MCG17741, isoform CRA_d) (MCG23026) (Protein Gm11273)	Gm11273	0.645863	0.810428	1.07579	1.13253	1.15915	1.17624	1.04722	0.897187	1.00384	1.22382	0.71426	1.04942	1.05153	0.825237	1.17499	0.920541	1.15258	0.939375	0.844028	1.15597	0.989291	1.01071	0.229104	0.262589	0.304281	-0.193739	0.126374	0.125077	0.453744	0.210425	0.0683583	0.0309002	0.201605	0.816602
A2A4X6	A2A4X6_MOUSE	MCG21910 (Protein Gm12355)	Gm12355	0.001	0.001	0.001	0.001	0.001	0.001	0.583017	0.478501	0.929179	0.719726	1.18612	0.803035	1.93633	1.32486	0.748107	0.643791	0.643806	2.00352	0.001	0.001	0.783263	1.21674	9.61335	0.295299	0.00130052	10.2488	0.477425	0.0151313	0	0	1	0.63545	0.56137	0.152135
E9PZF0	E9PZF0_MOUSE	Nucleoside diphosphate kinase (EC 2.7.4.6)	Gm20390	2.90539	0.001	3.09461	0.001	0.001	0.001	1.34361	0.955822	0.609179	1.3541	0.745185	1.07207	0.909068	1.04516	1.13716	1.02297	0.920583	0.885097	2.00033	0.001	1.01333	0.986673	-0.98114	0.75949	0.190169	9.94643	0.0907376	6.4329e-07	-10.966	0.707808	0.116512	-0.0384567	0.289942	0.842919
E9Q035	E9Q035_MOUSE	Protein Gm20425	Gm20425	0.783473	0.470822	1.14494	1.08892	1.55108	0.960758	0.789758	0.933607	0.708585	0.928927	1.13596	0.862937	1.26616	1.36056	0.94133	0.848001	0.678324	1.54585	0.799745	1.20025	0.893296	1.1067	0.159598	0.375615	0.564503	-0.117071	0.347693	0.698769	0.585728	0.404035	0.204837	0.309058	0.314218	0.183179
G3XA10	G3XA10_MOUSE	Heterogeneous nuclear ribonucleoprotein U, isoform CRA_b (Protein Gm28062)	Gm28062	0.001	0.001	0.001	0.001	0.001	0.001	0.89332	0.623861	0.371469	0.69624	1.56476	0.676457	0.490477	2.02899	1.59189	0.713145	0.834928	1.51447	0.001	0.001	0.804352	1.19565	9.65168	0.463555	0.0132816	10.2236	0.459786	0.0127743	0	0	1	0.571895	0.652906	0.217153
S4R1W1	S4R1W1_MOUSE	Glyceraldehyde-3-phosphate dehydrogenase (EC 1.2.1.12)	Gm3839	0.714267	0.673219	0.8687	1.26456	1.26714	1.21212	0.001	0.001	0.001	0.001	0.001	0.001	0.001	0.001	0.001	0.001	0.001	0.001	0.752062	1.24794	0.001	0.001	-9.55471	0.111907	2.51814e-07	-10.2853	0.0203147	1.72398e-12	0.730622	0.113736	0.00133757	0	0	1
E9PZB3	E9PZB3_MOUSE	Protein Gm5093	Gm5093	0.001	0.001	2.604	3.396	0.001	0.001	1.08781	0.00206626	1.16716	1.11714	0.84479	1.12004	1.44566	1.21815	1.07915	0.79959	1.31286	0.805586	0.868666	1.13267	0.889834	1.11017	0.0347343	1.486	0.974068	-0.0289485	1.42988	0.977141	0.38285	1.99797	0.862134	0.319167	0.510747	0.326208
F6Y363	F6Y363_MOUSE	Protein Gm6665	Gm6665	0.863351	0.844834	1.10077	0.273208	1.53241	1.38542	0.001	0.001	0.001	0.001	0.001	0.001	0.001	0.001	0.001	0.001	0.001	0.001	0.936318	1.06368	0.001	0.001	-9.87086	0.124456	5.21795e-07	-10.0549	0.528505	0.0046683	0.183995	0.542961	0.769403	0	0	1
J3QK04	J3QK04_MOUSE	MCG67952 (Uncharacterized protein)	Gm7808	0.001	0.001	0.001	0.001	0.001	0.001	0.90787	0.989724	0.981783	0.99407	1.00994	0.963518	1.06856	1.07818	0.973883	1.05796	1.07069	0.903825	0.001	0.001	0.974485	1.02552	9.9285	0.0337352	6.7444e-10	10.0021	0.0631872	5.31015e-08	0	0	1	0.0736369	0.0716288	0.147398
D3YX79	D3YX79_MOUSE	Proteasome subunit alpha type (EC 3.4.25.1)	Gm8394	0.001	0.001	0.001	0.001	0.001	0.001	0.0492486	0.0610711	5.69998	1.22343	1.01741	0.812012	0.0551705	0.0561698	0.0783623	0.863129	0.976087	1.10794	0.001	0.001	1.47719	0.522809	10.5286	1.31368	0.28332	9.03014	0.88952	0.130257	0	0	1	-1.4985	1.58651	0.310008
E9Q070	E9Q070_MOUSE	60S acidic ribosomal protein P0	Gm8730	0.584629	0.586007	1.14985	1.32862	1.17353	1.17736	1.03513	0.738337	0.790639	0.852101	1.21377	0.908973	1.55834	0.905673	0.971877	0.764734	1.36491	0.895515	0.773496	1.2265	0.923158	1.07684	0.255184	0.385335	0.385703	-0.187745	0.270626	0.454861	0.665087	0.349057	0.0808436	0.222158	0.316039	0.317249
F6SVV1	F6SVV1_MOUSE	Protein Gm9493	Gm9493	0.001	0.001	0.001	0.001	0.001	0.001	0.819966	0.793099	1.06847	0.722238	1.03191	1.11886	1.24299	1.28207	0.793407	0.819784	1.14688	1.16033	0.001	0.001	0.925758	1.07424	9.85449	0.164492	3.50266e-05	10.0691	0.181452	6.6131e-05	0	0	1	0.214613	0.244913	0.209179
D3YVN7	D3YVN7_MOUSE	Elongation factor Tu	Gm9755	0.575992	0.733331	0.90903	0.91895	1.41851	1.44419	1.17553	0.869299	0.555037	1.07778	1.16588	0.951295	0.898659	1.05878	1.4427	0.946497	0.80449	1.05406	0.739451	1.26055	0.965803	1.0342	0.385275	0.288	0.184079	-0.285541	0.27428	0.233587	0.769526	0.265763	0.0565988	0.0987097	0.295878	0.615228
J3QK23	J3QK23_MOUSE	Protein Gm9825	Gm9825	0.001	0.001	0.001	0.001	0.001	0.001	0	0	0	0.602946	1.26163	0.684683	0	0	0	0.507467	0.659757	2.28351	0.001	0.001	0.424877	0.575123	8.7309	1.11266	0.213122	9.16773	1.40589	0.314024	0	0	1	0.436824	1.79292	0.727283
Q9DCZ1	GMPR1_MOUSE	GMP reductase 1 (GMPR 1) (EC 1.7.1.7) (Guanosine 5'-monophosphate oxidoreductase 1) (Guanosine monophosphate reductase 1)	Gmpr	0.001	0.001	0.001	0.001	0.001	6	1.17173	1.38713	0.0231337	1.3579	1.1789	0.867846	1.62219	1.26351	0.532311	0.888536	0.74872	0.958098	0.001	2.00067	0.997773	1.00223	9.96257	0.468512	0.0139198	-0.997271	1.45701	0.477129	10.9663	1.41351	0.373901	0.00642614	0.586836	0.986784
P08752	GNAI2_MOUSE	Guanine nucleotide-binding protein G(i) subunit alpha-2 (Adenylate cyclase-inhibiting G alpha protein)	Gnai2	1.37575	1.16491	0.849611	0.994709	0.774005	0.841019	0.901765	1.08213	0.961993	0.997876	0.850563	1.19077	1.04749	1.04092	0.965704	0.848831	1.30033	0.811633	1.13009	0.869911	0.997516	1.00248	-0.180025	0.222306	0.322041	0.20464	0.191711	0.279624	-0.377497	0.218816	0.192642	0.00716766	0.195684	0.955882
P63094-2	GNAS2_MOUSE	Guanine nucleotide-binding protein G(s) subunit alpha isoforms short (Adenylate cyclase-stimulating G alpha protein)	Gnas	0.001	0.001	0.001	0.001	0.001	0.001	0.90572	1.12093	0.919621	0.880047	0.948408	1.22338	1.06184	1.07403	0.917854	0.852016	1.35926	0.736893	0.001	0.001	0.999683	1.00032	9.96533	0.127136	6.34814e-06	9.96624	0.198367	0.000116938	0	0	1	0.000913532	0.235612	0.995324
Z4YKV1	Z4YKV1_MOUSE	Guanine nucleotide-binding protein G(s) subunit alpha isoforms short	Gnas	1.07588	1.06496	0.988438	0.94	0.913311	1.01741	0.001	0.001	0.001	0.001	0.001	0.001	0.001	0.001	0.001	0.001	0.001	0.001	1.04309	0.956908	0.001	0.001	-10.0267	0.037295	1.20753e-10	-9.90224	0.0461379	5.33975e-10	-0.124413	0.0593264	0.107075	0	0	1
P62874	GBB1_MOUSE	Guanine nucleotide-binding protein G(I)/G(S)/G(T) subunit beta-1 (Transducin beta chain 1)	Gnb1	0.001	0.001	0.001	0.001	0.001	0.001	0.00281909	0.00281909	0.00281909	1.60582	0.758665	1.07093	5.54689	0.44183	0.00281909	1.26419	1.29959	0.000809831	0.001	0.001	0.573979	1.42602	9.16485	1.08439	0.202472	10.4778	1.34429	0.293542	0	0	1	1.31293	1.72715	0.366793
E9QKR0	E9QKR0_MOUSE	Guanine nucleotide-binding protein G(I)/G(S)/G(T) subunit beta-2	Gnb2	0.001	0.001	0.001	0.001	0.001	0.001	0	0	0	1.26714	0.800938	0.971651	0	0	0	1.07503	1.0404	0.844842	0.001	0.001	0.506622	0.493378	8.98477	1.0355	0.184433	8.94655	1.01049	0.175139	0	0	1	-0.0382161	1.44684	0.968165
P68040	GBLP_MOUSE	Guanine nucleotide-binding protein subunit beta-2-like 1 (12-3) (Receptor for activated C kinase) (Receptor of activated protein kinase C 1) (RACK1) (p205) [Cleaved into: Guanine nucleotide-binding protein subunit beta-2-like 1, N-terminally processed]	Gnb2l1	6	0.001	0.001	0.001	0.001	0.001	0.00263261	0.931609	1.12947	1.06235	1.28167	0.924389	1.57777	1.38637	0.972154	0.873514	0.894745	0.963329	2.00067	0.001	0.888687	1.11131	-1.17073	1.48847	0.433004	10.118	0.243109	0.000412968	-10.9663	1.41351	0.373901	0.322519	0.525957	0.338064
P05201	AATC_MOUSE	Aspartate aminotransferase, cytoplasmic (cAspAT) (EC 2.6.1.1) (EC 2.6.1.3) (Cysteine aminotransferase, cytoplasmic) (Cysteine transaminase, cytoplasmic) (cCAT) (Glutamate oxaloacetate transaminase 1) (Transaminase A)	Got1	0.836958	0.726417	0.74311	1.2016	1.20486	1.28705	1.06487	0.758187	1.16783	1.0879	1.1629	1.06585	1.08438	0.935928	0.988807	0.931186	0.822545	0.929625	0.768829	1.23117	1.05125	0.948745	0.451378	0.145429	0.0188305	-0.375939	0.0885383	0.00126676	0.679298	0.0709652	0.000477462	-0.148019	0.154766	0.178362
P05202	AATM_MOUSE	Aspartate aminotransferase, mitochondrial (mAspAT) (EC 2.6.1.1) (EC 2.6.1.7) (Fatty acid-binding protein) (FABP-1) (Glutamate oxaloacetate transaminase 2) (Kynurenine aminotransferase 4) (Kynurenine aminotransferase IV) (Kynurenine--oxoglutarate transaminase 4) (Kynurenine--oxoglutarate transaminase IV) (Plasma membrane-associated fatty acid-binding protein) (FABPpm) (Transaminase A)	Got2	0.747319	0.742139	1.05894	1.04634	1.20602	1.19924	0.862507	0.891127	1.07646	1.11467	0.944512	1.0322	1.16306	1.01452	0.992331	0.975298	0.961488	0.971836	0.849465	1.15054	0.986911	1.01309	0.216366	0.198625	0.179104	-0.183544	0.0936478	0.0458459	0.437679	0.185787	0.0617714	0.0377683	0.117068	0.626491
Q3ULJ0	GPD1L_MOUSE	Glycerol-3-phosphate dehydrogenase 1-like protein (EC 1.1.1.8)	Gpd1l	0.001	0.001	0.001	0.001	0.001	0.001	0.0590203	3.86516	0.123002	2.30485	0.00508355	1.92021	0.0661171	0.0673146	1.81939	0.0043127	0.0048771	1.76067	0.001	0.001	1.37955	0.620446	10.43	1.04788	0.188551	9.27716	1.33385	0.290482	0	0	1	-1.15283	1.69623	0.332212
P06745	G6PI_MOUSE	Glucose-6-phosphate isomerase (GPI) (EC 5.3.1.9) (Autocrine motility factor) (AMF) (Neuroleukin) (NLK) (Phosphoglucose isomerase) (PGI) (Phosphohexose isomerase) (PHI)	Gpi	0.820448	0.564661	1.02811	1.08337	1.26022	1.24318	0.865198	0.955317	0.903339	1.22903	0.893542	0.99483	1.19622	1.08546	0.994467	0.909966	1.05826	0.914376	0.804406	1.19559	0.973542	1.02646	0.275319	0.266821	0.196854	-0.220052	0.118338	0.0596858	0.57173	0.244868	0.0546143	0.0763594	0.158863	0.470897
D3Z2Y7	D3Z2Y7_MOUSE	Glutathione peroxidase (Fragment)	Gpx3	0.001	0.001	0.001	0.001	0.001	0.001	1.10073	1.05	1.1863	0.00290153	3.56105	0.00290153	1.06874	0.288191	1.30604	0.00290153	2.42734	0.00290153	0.001	0.001	1.15065	0.849352	10.1682	1.03188	0.182664	9.73022	1.01902	0.177994	0	0	1	-0.438011	1.45024	0.656378
Q91Z53	GRHPR_MOUSE	Glyoxylate reductase/hydroxypyruvate reductase (EC 1.1.1.79) (EC 1.1.1.81)	Grhpr	0.001	0.001	0.001	0.001	0.001	0.001	0.73385	0.910015	1.52939	0.00415788	1.82425	2.49372	0.822091	0.836981	1.16767	1.67079	0.00331728	0.00376537	0.001	0.001	1.24923	0.750769	10.2868	0.644449	0.0497242	9.55223	0.797229	0.0972566	0	0	1	-0.734599	1.02513	0.292542
Q99LP6	GRPE1_MOUSE	GrpE protein homolog 1, mitochondrial (Mt-GrpE#1)	Grpel1	0.001	0.001	0.001	0.001	0.001	0.001	0.00972421	0.0120586	4.59496	2.30983	2.00304	0.00142499	1.35669	0.0110908	0.0154727	0.0015147	1.68224	0.0019443	0.001	0.001	1.48851	0.511493	10.5397	1.13639	0.221094	8.99857	1.40555	0.314013	0	0	1	-1.54108	1.80747	0.262043
P13020	GELS_MOUSE	Gelsolin (Actin-depolymerizing factor) (ADF) (Brevin)	Gsn	0.001	0.001	0.001	0.001	0.001	0.001	0.74525	1.37	0.329176	0.934285	0.795549	1.09655	1.35223	1.11749	1.08586	0.914245	1.12306	1.13631	0.001	0.001	0.878469	1.12153	9.77885	0.36552	0.00416683	10.1313	0.113777	3.00166e-06	0	0	1	0.352407	0.382819	0.146798
P24472	GSTA4_MOUSE	Glutathione S-transferase A4 (EC 2.5.1.18) (GST A4-4) (GSTA4-4) (GST class-alpha member 4) (Glutathione S-transferase 5.7) (GST 5.7)	Gsta4	0.001	0.001	0.001	0.001	0.001	0.001	1.23673	1.37743	1.60747	2.38765	0.393008	1.34275	0.553235	0.0102438	1.2149	0.299436	0.438588	1.13857	0.001	0.001	1.39084	0.609162	10.4417	0.421542	0.00849827	9.25068	0.713686	0.0699621	0	0	1	-1.19106	0.828882	0.0376557
Q9DCM2	GSTK1_MOUSE	Glutathione S-transferase kappa 1 (EC 2.5.1.18) (GST 13-13) (GST class-kappa) (GSTK1-1) (mGSTK1) (Glutathione S-transferase subunit 13)	Gstk1	0.001	0.001	0.001	0.001	0.001	0.001	1.03956	0.93554	0.807285	0.812907	1.03273	1.14848	1.17202	1.06863	0.976959	1.04603	1.09456	0.8653	0.001	0.001	0.96275	1.03725	9.91102	0.129075	7.02836e-06	10.0185	0.0929	7.55593e-07	0	0	1	0.107532	0.159031	0.314341
P10649	GSTM1_MOUSE	Glutathione S-transferase Mu 1 (EC 2.5.1.18) (GST 1-1) (GST class-mu 1) (Glutathione S-transferase GT8.7) (pmGT10)	Gstm1	0.001	0.001	0.001	0.001	0.001	0.001	1.28511	1.0744	1.2314	1.05593	1.14369	1.02971	1.41606	0.549126	0.443901	1.27664	0.560753	0.933263	0.001	0.001	1.13671	0.863291	10.1506	0.0825992	3.37237e-07	9.7537	0.435329	0.00992823	0	0	1	-0.396945	0.443096	0.145576
P15626	GSTM2_MOUSE	Glutathione S-transferase Mu 2 (EC 2.5.1.18) (GST 5-5) (GST class-mu 2) (Glutathione S-transferase pmGT2)	Gstm2	0.001	0.001	0.001	0.001	0.001	0.001	0.0209855	0.972936	1.59012	0.334408	0.265272	1.20618	1.10218	2.28039	0.0333912	0.611595	1.29897	2.28358	0.001	0.001	0.731651	1.26835	9.51501	0.769273	0.087798	10.3087	0.646951	0.0503966	0	0	1	0.793724	1.00515	0.255549
P48774	GSTM5_MOUSE	Glutathione S-transferase Mu 5 (EC 2.5.1.18) (Fibrous sheath component 2) (Fsc2) (GST class-mu 5)	Gstm5	0.001	0.001	0.001	0.001	0.001	0.001	1.79076	2.27937	0.0251072	2.40098	0.00529978	0.00422986	0.0134958	0.0137402	1.87752	0.00449614	2.03056	1.55443	0.001	0.001	1.08429	0.915708	10.0825	1.00421	0.172381	9.83874	1.00027	0.170976	0	0	1	-0.243794	1.41738	0.796442
O09131	GSTO1_MOUSE	Glutathione S-transferase omega-1 (GSTO-1) (EC 2.5.1.18) (Glutathione S-transferase omega 1-1) (GSTO 1-1) (Glutathione-dependent dehydroascorbate reductase) (EC 1.8.5.1) (Monomethylarsonic acid reductase) (MMA(V) reductase) (EC 1.20.4.2) (S-(Phenacyl)glutathione reductase) (SPG-R) (p28)	Gsto1	0.001	0.001	0.001	0.001	0.001	0.001	1.50194	0.0209909	0.0352779	0.00347625	1.11135	2.03094	1.9632	2.45165	0.0269342	1.64093	0.00277345	1.21053	0.001	0.001	0.783995	1.216	9.6147	1.03223	0.182948	10.2479	0.762005	0.0852458	0	0	1	0.633232	1.28302	0.450531
P19157	GSTP1_MOUSE	Glutathione S-transferase P 1 (Gst P1) (EC 2.5.1.18) (GST YF-YF) (GST class-pi) (GST-piB) (Preadipocyte growth factor)	Gstp1	0.001	0.001	0.001	0.001	0.001	0.001	1.01442	0.894504	1.14323	0.995418	0.542475	1.48266	0.642804	2.29283	0.0122148	0.419814	1.1595	1.40014	0.001	0.001	1.01212	0.987883	9.98316	0.277493	0.000907205	9.9482	0.750261	0.0814391	0	0	1	-0.0349637	0.799934	0.94684
K3W4S6	K3W4S6_MOUSE	Glycogenin-1	Gyg	0.001	0.001	0.001	0.001	0.001	0.001	0.0164744	0.0204292	5.89964	1.60333	1.86391	0.410821	0.0184553	0.0187896	0.0262133	0.00127066	0.474742	1.64593	0.001	0.001	1.63577	0.364234	10.6758	1.24702	0.26048	8.50872	1.63959	0.383762	0	0	1	-2.16703	2.05994	0.21062
D3Z0Q6	D3Z0Q6_MOUSE	Glycogen [starch] synthase, muscle	Gys1	0.001	0.001	0.001	0.001	0.001	0.001	0.00721892	2.94126	0.0150447	1.13843	1.69661	0.670154	1.56694	1.45805	0.0114864	0.572823	0.919479	1.0025	0.001	0.001	1.07812	0.921881	10.0743	0.95051	0.152404	9.84844	0.570691	0.0318276	0	0	1	-0.225865	1.10867	0.767889
P10922	H10_MOUSE	Histone H1.0 (Histone H1') (Histone H1(0)) (MyD196) [Cleaved into: Histone H1.0, N-terminally processed]	H1f0	0.863997	1.06095	1.05841	1.26126	0.789753	0.96563	1.17439	0.956551	1.004	0.448398	0.738868	0.766826	1.1022	1.10762	0.65524	2.0134	2.03214	0.000371898	0.994452	1.00555	0.848173	1.15183	-0.229544	0.287984	0.383324	0.195943	0.652787	0.768797	0.0160078	0.214567	0.945402	0.441495	0.68046	0.389273
Q8HWB2	Q8HWB2_MOUSE	Protein H2-Q4	H2-Q4	0.001	0.001	0.001	0.001	0.001	0.001	1.04196	1.24615	0.981656	1.03677	0.866559	1.63332	0.821301	0.680542	1.2284	0.787714	0.998319	0.677319	0.001	0.001	1.1344	0.865599	10.1477	0.22025	0.00022533	9.75755	0.224689	0.000255396	0	0	1	-0.390161	0.314636	0.086862
P27661	H2AX_MOUSE	Histone H2AX (H2a/x) (Histone H2A.X)	H2afx	1.17613	0.885758	0.967972	1.12958	0.789703	1.05085	1.01494	0.906502	1.11399	0.71698	1.27397	0.729479	1.04786	0.987806	0.928905	0.89568	0.922073	1.46181	1.00995	0.990047	0.95931	1.04069	-0.074219	0.241191	0.73316	0.0719714	0.23787	0.735763	-0.0287204	0.190183	0.88928	0.11747	0.280331	0.529444
Q9QZQ8	H2AY_MOUSE	Core histone macro-H2A.1 (Histone macroH2A1) (mH2A1) (H2A.y) (H2A/y)	H2afy	0.001	2.01311	1.79131	1.98192	0.001	0.21366	1.06489	0.958421	1.04129	1.05496	0.914574	1.0725	0.944069	1.09297	0.898354	0.95109	1.18935	0.817536	1.26847	0.732193	1.01777	0.982228	-0.317679	0.712558	0.568296	0.423833	1.21924	0.56941	-0.792797	1.40534	0.581083	-0.0512849	0.138854	0.575418
P0C0S6	H2AZ_MOUSE	Histone H2A.Z (H2A/z)	H2afz	0.001	0.001	0.001	0.001	0.001	0.001	1.1795	0.806941	1.0585	0.994484	1.06274	0.69245	1.46284	0.47076	1.02146	0.904861	1.0812	1.26426	0.001	0.001	0.965769	1.03423	9.91553	0.171416	4.58024e-05	10.0143	0.298862	0.00138989	0	0	1	0.0988087	0.344531	0.671679
P84244	H33_MOUSE	Histone H3.3	H3f3a	1.26541	0.860143	0.877113	0.886106	0.957362	1.15386	0.001	0.001	0.001	0.001	0.001	0.001	0.001	0.001	0.001	0.001	0.001	0.001	1.00089	0.99911	0.001	0.001	-9.96707	0.187009	8.2617e-06	-9.9645	0.113328	2.74047e-07	-0.00256736	0.218668	0.991372	0	0	1
P02301	H3C_MOUSE	Histone H3.3C (Embryonic)	H3f3c	1.41338	0.955923	0.973717	0.648365	0.924923	1.08369	0.001	0.001	0.001	0.001	0.001	0.001	0.001	0.001	0.001	0.001	0.001	0.001	1.11434	0.88566	0.001	0.001	-10.122	0.189869	9.13774e-06	-9.79061	0.203099	1.43316e-05	-0.331365	0.278028	0.308921	0	0	1
Q61425	HCDH_MOUSE	Hydroxyacyl-coenzyme A dehydrogenase, mitochondrial (HCDH) (EC 1.1.1.35) (Medium and short-chain L-3-hydroxyacyl-coenzyme A dehydrogenase) (Short-chain 3-hydroxyacyl-CoA dehydrogenase)	Hadh	0.721598	0.64004	0.920595	1.23846	1.16461	1.31469	0.762929	0.862658	1.2781	1.09875	0.867542	0.941526	1.12241	1.0419	0.931997	0.702437	0.952261	1.43749	0.760744	1.23926	0.968584	1.03142	0.348465	0.235524	0.140401	-0.264847	0.221537	0.204483	0.70399	0.162592	0.00700544	0.0906779	0.279489	0.628291
Q8BMS1	ECHA_MOUSE	Trifunctional enzyme subunit alpha, mitochondrial (TP-alpha) [Includes: Long-chain enoyl-CoA hydratase (EC 4.2.1.17); Long chain 3-hydroxyacyl-CoA dehydrogenase (EC 1.1.1.211)]	Hadha	0.688091	0.777052	1.10716	1.09161	1.2033	1.13278	0.999108	0.713034	0.99258	0.967565	1.01144	0.825592	1.18011	1.07729	1.03788	1.1718	1.00566	1.01795	0.857435	1.14257	0.91822	1.08178	0.0988135	0.24251	0.599816	-0.0788699	0.0764397	0.269448	0.414178	0.214094	0.0961381	0.236495	0.137179	0.019282
Q99JY0	ECHB_MOUSE	Trifunctional enzyme subunit beta, mitochondrial (TP-beta) [Includes: 3-ketoacyl-CoA thiolase (EC 2.3.1.16) (Acetyl-CoA acyltransferase) (Beta-ketothiolase)]	Hadhb	0.762473	0.874778	1.04989	1.00161	1.10067	1.21058	0.905362	0.765043	0.965153	0.871084	1.03126	0.833141	1.12666	1.16741	1.07037	1.04163	1.02019	1.20269	0.895715	1.10429	0.895174	1.10483	-0.00087176	0.163612	0.99471	0.00070672	0.0978102	0.992897	0.302002	0.152996	0.113191	0.30358	0.113701	0.00155269
G5E8T9	G5E8T9_MOUSE	Hydroxyacyl glutathione hydrolase (Hydroxyacylglutathione hydrolase, mitochondrial)	Hagh	0.001	0.001	0.001	0.001	0.001	0.001	0.73385	0.910015	1.52939	2.50005	2.3542	1.0916	0.822091	0.836981	1.16767	0.0158603	0.0179359	0.0203587	0.001	0.001	1.51985	0.48015	10.5697	0.451883	0.0117887	8.90734	0.990663	0.167765	0	0	1	-1.66237	1.08886	0.0193572
P01942	HBA_MOUSE	Hemoglobin subunit alpha (Alpha-globin) (Hemoglobin alpha chain)	Hba	0.001	0.001	0.001	0.001	0.001	0.001	0.685616	1.41532	0.779634	0.618576	0.920661	0.376657	2.10102	0.418153	0.600262	0.554115	0.40078	3.12921	0.001	0.001	0.79941	1.20059	9.64279	0.401728	0.00673554	10.2295	0.870965	0.123166	0	0	1	0.586735	0.959148	0.431284
Q91VB8	Q91VB8_MOUSE	Alpha globin 1 (Alpha globin 2) (Alpha-globin) (Hemoglobin alpha, adult chain 1) (Hemoglobin subunit alpha) (Protein Hba-a2)	Hba-a1	0.548519	0.658966	1.42595	0.747211	1.28602	1.33334	0.982113	1.76135	1.20672	0.647693	1.00327	0.340227	0.779281	0.604071	0.666471	0.611905	0.196444	3.20046	0.877811	1.12219	0.990228	1.00977	0.173851	0.631214	0.752055	-0.152286	1.01461	0.870285	0.354334	0.503709	0.50477	0.0281973	1.08357	0.968824
P02089	HBB2_MOUSE	Hemoglobin subunit beta-2 (Beta-2-globin) (Hemoglobin beta-2 chain) (Hemoglobin beta-minor chain)	Hbb-b2	0.001	0.001	0.001	0.001	0.001	0.001	0.001	0.001	0.001	0.001	0.001	0.001	0.001	0.001	0.001	0.001	0.001	0.001	0.001	0.001	0.001	0.001	0	0	1	0	0	1	0	0	1	0	0	1
A8DUK4	A8DUK4_MOUSE	Beta-globin (Protein Hbb-bs) (Protein Hbb-bt)	Hbbt1	0.849723	0.870736	1.00838	0.936931	1.21987	1.11436	0.57608	2.26784	0.899547	0.549576	1.04411	0.685013	0.752228	0.644794	0.859514	0.857883	0.743167	2.12025	0.909613	1.09039	1.00369	0.996306	0.141995	0.594648	0.81572	-0.13018	0.520996	0.788132	0.261516	0.13209	0.133975	-0.0106589	0.779484	0.983517
Q9D1G3	HHATL_MOUSE	Protein-cysteine N-palmitoyltransferase HHAT-like protein (Glycerol uptake/transporter homolog) (Hedgehog acyltransferase-like protein)	Hhatl	1.27639	1.20359	1.04029	0.519109	1.0361	0.924513	1.46271	1.30189	0.000344931	0.534625	0.973442	1.26015	1.12623	1.39048	0.718333	1.01179	1.30281	0.917179	1.17343	0.826574	0.922194	1.07781	-0.347584	0.558091	0.479246	0.382881	0.341635	0.207481	-0.505511	0.2816	0.113765	0.224954	0.590662	0.546349
Q99L13	3HIDH_MOUSE	3-hydroxyisobutyrate dehydrogenase, mitochondrial (HIBADH) (EC 1.1.1.31)	Hibadh	0.001	0.001	3.16513	1.4677	0.001	1.36717	1.08716	0.00833868	4.8786	0.925284	1.3211	0.787278	0.00753302	0.00766946	0.0106996	0.814672	0.814916	1.33674	1.05571	0.94529	1.50129	0.498706	0.507993	1.7555	0.728906	-0.922567	1.26024	0.364188	-0.159386	1.5802	0.928492	-1.58995	1.4741	0.203694
Q8QZS1	HIBCH_MOUSE	3-hydroxyisobutyryl-CoA hydrolase, mitochondrial (EC 3.1.2.4) (3-hydroxyisobutyryl-coenzyme A hydrolase) (HIB-CoA hydrolase) (HIBYL-CoA-H)	Hibch	0.001	0.001	0.001	0.001	0.001	6	0.017171	2.80221	0.0357856	1.4364	1.17941	0.424713	0.0192358	2.38211	0.743494	0.848007	1.09411	1.01735	0.001	2.00067	0.982615	1.01739	9.94048	0.991522	0.167692	-0.975615	1.57352	0.501503	10.9663	1.41351	0.373901	0.0501679	1.20875	0.949687
P70349	HINT1_MOUSE	Histidine triad nucleotide-binding protein 1 (EC 3.-.-.-) (Adenosine 5'-monophosphoramidase) (Protein kinase C inhibitor 1) (Protein kinase C-interacting protein 1) (PKCI-1)	Hint1	0.001	0.001	0.001	0.001	0.001	0.001	0.73385	0.910015	1.52939	1.26198	0.00246728	1.69598	0.822091	0.836981	1.16767	0.00209315	1.55631	1.48117	0.001	0.001	1.02228	0.977719	9.99758	0.55109	0.0277295	9.93328	0.531487	0.0239536	0	0	1	-0.0642992	0.765623	0.899138
Q9D0S9	HINT2_MOUSE	Histidine triad nucleotide-binding protein 2, mitochondrial (HINT-2) (EC 3.-.-.-) (HINT-3)	Hint2	0.001	0.001	0.001	0.001	0.001	0.001	0.228375	0.0136166	1.72736	1.59086	0.877955	0.604725	2.82342	0.230828	0.9764	0.610504	1.25751	1.05845	0.001	0.001	0.840482	1.15952	9.71507	0.762611	0.0855391	10.1793	0.702919	0.0664948	0	0	1	0.464237	1.03715	0.507092
P43277	H13_MOUSE	Histone H1.3 (H1 VAR.4) (H1d)	Hist1h1d	1.00676	1.03411	1.08106	0.938226	0.793312	1.14653	1.00888	1.34625	1.18152	1.02573	0.904552	0.850813	1.32105	0.301404	0.840898	1.12591	1.02595	1.06705	1.04064	0.959357	1.05296	0.947043	0.016971	0.161685	0.914398	-0.0186376	0.371703	0.95712	-0.117336	0.153964	0.4812	-0.152945	0.374967	0.528358
F8WIX8	F8WIX8_MOUSE	Histone H2A	Hist1h2al	1.16066	0.877399	0.985798	1.12055	0.798003	1.05759	0.001	0.001	0.001	0.001	0.001	0.001	0.001	0.001	0.001	0.001	0.001	0.001	1.00795	0.992049	0.001	0.001	-9.97721	0.115776	3.17421e-07	-9.95427	0.140717	1.20812e-06	-0.0229436	0.182223	0.907589	0	0	1
Q8CGP2	H2B1P_MOUSE	Histone H2B type 1-P	Hist1h2bp	1.14267	1.06281	0.791174	1.4786	0.764578	0.760172	0.001	0.001	0.001	0.001	0.001	0.001	0.001	0.001	0.001	0.001	0.001	0.001	0.998884	1.00112	0.001	0.001	-9.96417	0.150616	1.91901e-06	-9.96739	0.337259	0.000367663	0.00321986	0.369362	0.993596	0	0	1
Q8CBB6	Q8CBB6_MOUSE	Histone H2B	Hist1h2br	1.15442	0.878548	0.878661	1.21978	0.808436	1.06016	1.35572	0.659313	1.24533	0.969075	1.13742	1.12015	0.876837	0.824617	1.03818	0.838202	1.16024	0.774915	0.970542	1.02946	1.08117	0.918832	0.155728	0.245704	0.505688	-0.164012	0.221008	0.381382	0.0850237	0.212135	0.716218	-0.234717	0.253404	0.194057
P84228	H32_MOUSE	Histone H3.2	Hist1h3b	0.001	0.001	0.001	0.001	0.001	0.001	0	0	0	0.0469796	0.0469796	5.7651	0	0	0	0.0469796	0.0469796	0.0469796	0.001	0.001	0.97651	0.0234898	9.93149	2.19314	0.508996	4.55396	1	0.187002	0	0	1	-5.37753	2.41037	0.343209
P62806	H4_MOUSE	Histone H4	Hist1h4a;	1.25972	0.789156	0.98612	0.866948	0.944857	1.1532	1.00254	1.03547	1.06165	0.893447	1.15463	0.893654	1.01174	1.11099	0.777606	0.888279	1.14619	1.0238	1.01166	0.988336	1.0069	0.9931	-0.00681079	0.211705	0.966017	0.00693841	0.176579	0.96331	-0.0336575	0.226553	0.89179	-0.0199083	0.157077	0.847878
Q64523	H2A2C_MOUSE	Histone H2A type 2-C (H2a-613B)	Hist2h2ac	0.001	0.001	0.001	0.001	0.001	0.001	0.961419	0.89935	1.20765	1.0042	1.03891	0.957673	0.914513	1.15362	0.863445	0.895874	1.15243	0.950915	0.001	0.001	1.01153	0.988466	9.98233	0.0965788	9.85517e-07	9.94905	0.120584	4.44776e-06	0	0	1	-0.0332814	0.154493	0.744768
P17710-2	HXK1_MOUSE	Hexokinase-1 (EC 2.7.1.1) (Hexokinase type I) (HK I) (Hexokinase, tumor isozyme)	Hk1	0.8975	0.979598	0.356847	1.11577	1.12007	1.53021	0.719451	1.68545	0.722088	0.859899	1.39692	0.962957	0.986213	1.20685	0.679948	0.692323	1.20596	0.881942	0.744648	1.25535	1.05779	0.942205	0.506429	0.504436	0.282558	-0.413979	0.275428	0.102635	0.753461	0.402002	0.0992868	-0.166947	0.410745	0.55246
P17710	HXK1_MOUSE	Hexokinase-1 (EC 2.7.1.1) (Hexokinase type I) (HK I) (Hexokinase, tumor isozyme)	Hk1	0.8975	0.979598	0.356847	1.11577	1.12007	1.53021	0.719451	1.68545	0.722088	0.859899	1.39692	0.962957	0.986213	1.20685	0.679948	0.692323	1.20596	0.881942	0.744648	1.25535	1.05779	0.942205	0.506429	0.504436	0.282558	-0.413979	0.275428	0.102635	0.753461	0.402002	0.0992868	-0.166947	0.410745	0.55246
G3UVV4	G3UVV4_MOUSE	Hexokinase (EC 2.7.1.1)	Hk1	0.001	0.001	0.001	0.001	0.001	0.001	0.641376	1.5068	0.686455	1.02622	0.983359	1.18595	1.41679	0.959244	0.789332	1.05785	0.88481	0.861804	0.001	0.001	1.00503	0.994972	9.97302	0.292682	0.00123408	9.95851	0.207327	0.000154565	0	0	1	-0.0145067	0.358674	0.951333
E9Q5B5	E9Q5B5_MOUSE	Hexokinase (EC 2.7.1.1)	Hk2	0.001	0.687521	1.02018	1.04236	1.67575	1.57419	0.927058	1.01748	1.1093	0.612823	0.987044	1.19353	1.27259	1.19227	0.4813	0.925682	1.42217	0.858756	0.569568	1.43077	0.974538	1.02546	0.774851	0.768381	0.121849	-0.480513	0.360048	0.136181	1.32885	0.769927	0.0742465	0.0734828	0.356731	0.758837
O08528	HXK2_MOUSE	Hexokinase-2 (EC 2.7.1.1) (Hexokinase type II) (HK II)	Hk2	0.001	0.001	0.001	0.001	0.001	0.001	1.00004	0.943865	0.954642	1.07138	0.944683	1.04782	1.16655	1.09739	0.837523	0.953905	1.14137	0.840848	0.001	0.001	0.993737	1.00626	9.95672	0.0510057	1.20149e-08	9.97479	0.135061	9.51547e-06	0	0	1	0.0180704	0.144372	0.850757
P63158	HMGB1_MOUSE	High mobility group protein B1 (High mobility group protein 1) (HMG-1)	Hmgb1	0.001	0.001	0.001	0.001	0.001	0.001	0.0188271	2.88797	3.02068	0.00176079	2.81353	0.00116867	0.0210909	0.0214729	0.0299569	0.00124224	0.00140481	3.1809	0.001	0.001	1.45732	0.542677	10.5091	0.9959	0.169199	9.08395	2.17421	0.505772	0	0	1	-1.42515	2.39145	0.299842
P38060	HMGCL_MOUSE	Hydroxymethylglutaryl-CoA lyase, mitochondrial (HL) (HMG-CoA lyase) (EC 4.1.3.4) (3-hydroxy-3-methylglutarate-CoA lyase)	Hmgcl	0.001	0.001	0.001	0.001	0.001	0.001	0.0529076	0.0656083	0.110263	0.00701014	0.00582965	1.7154	0.0592694	5.62777	0.0841842	0.00494566	0.0055929	4.26122	0.001	0.001	0.32617	1.67383	8.34948	1.90793	0.451	10.7089	1.40174	0.312185	0	0	1	2.35946	2.36751	0.242776
D3YX62	D3YX62_MOUSE	Heme oxygenase 2 (Fragment)	Hmox2	0.001	0.001	0.001	0.001	0.001	0.001	2.19075	1.96088	0.00639615	0.0113296	5.94335	0.0113296	1.82918	0.00639615	0.00639615	0.0113296	0.0113296	0.0113296	0.001	0.001	1.68734	0.312661	10.7205	1.25453	0.263078	8.28845	2.16917	0.505375	0	0	1	-2.43208	2.50582	0.1968
Q5EBP8	Q5EBP8_MOUSE	Heterogeneous nuclear ribonucleoprotein A1	Hnrnpa1	0.001	0.001	0.001	0.001	0.001	0.001	0.0401776	0.0498224	5.75524	0.0161443	0.0134256	0.0107153	0.0450087	0.0458239	0.0639289	1.67238	2.27044	2.0169	0.001	0.001	0.980921	1.01908	9.93799	2.17672	0.505907	9.99305	0.964509	0.157623	0	0	1	0.0550581	2.38084	0.971758
O88569	ROA2_MOUSE	Heterogeneous nuclear ribonucleoproteins A2/B1 (hnRNP A2/B1)	Hnrnpa2b1	0.001	0.001	0.001	0.001	6	0.001	0.0263661	1.26156	0.0549487	0.779589	2.03959	0.835616	2.61532	1.99985	0.0419526	0.951836	0.000978087	1.39239	0.001	2.00067	0.832946	1.16705	9.70208	0.834426	0.110198	-0.777609	1.63484	0.583794	10.9663	1.41351	0.373901	0.486577	1.17088	0.542224
Q8BG05	ROA3_MOUSE	Heterogeneous nuclear ribonucleoprotein A3 (hnRNP A3)	Hnrnpa3	0.001	0.001	0.001	0.001	0.001	0.001	0.0201796	1.13504	3.56016	0.00253736	1.4512	1.18208	0.0226061	0.0230156	1.239	1.22294	1.16589	0.975346	0.001	0.001	1.2252	0.774801	10.2588	0.96918	0.159301	9.59768	0.695131	0.0642384	0	0	1	-0.66112	1.19269	0.45774
Q99020	ROAA_MOUSE	Heterogeneous nuclear ribonucleoprotein A/B (hnRNP A/B) (CArG-binding factor-A) (CBF-A)	Hnrnpab	0.001	0.001	0.001	0.001	0.001	0.001	3.58624	2.24253	0.0601148	0.0102234	0.00850183	3.77873	0.0323134	0.0328987	0.0458969	0.00721263	0.00815655	2.18718	0.001	0.001	1.61439	0.385609	10.6568	1.0283	0.181235	8.591	2.08969	0.489619	0	0	1	-2.06578	2.32899	0.167336
Q9Z204-2	HNRPC_MOUSE	Heterogeneous nuclear ribonucleoproteins C1/C2 (hnRNP C1/C2)	Hnrnpc	0.001	0.001	0.001	0.001	0.001	0.001	0.931137	0.219231	0.550293	0.281469	1.9742	0.614107	1.73003	1.52295	1.04636	1.09918	0.988712	1.04233	0.001	0.001	0.76174	1.23826	9.57315	0.774847	0.0896496	10.2741	0.228353	0.000281571	0	0	1	0.700944	0.807795	0.134563
Q9Z204	HNRPC_MOUSE	Heterogeneous nuclear ribonucleoproteins C1/C2 (hnRNP C1/C2)	Hnrnpc	0.001	0.001	0.001	0.001	0.001	0.001	0.931137	0.219231	0.550293	0.281469	1.9742	0.614107	1.73003	1.52295	1.04636	1.09918	0.988712	1.04233	0.001	0.001	0.76174	1.23826	9.57315	0.774847	0.0896496	10.2741	0.228353	0.000281571	0	0	1	0.700944	0.807795	0.134563
B2M1R6	B2M1R6_MOUSE	Heterogeneous nuclear ribonucleoprotein K	Hnrnpk	0.001	0.001	0.001	0.001	0.001	0.001	3.11148	2.72103	0.0588052	1.0495	1.71525	0.00119756	0.0316094	0.0321819	0.044897	0.00127295	1.26972	1.96306	0.001	0.001	1.44288	0.557122	10.4947	0.831716	0.109091	9.12185	1.3918	0.309533	0	0	1	-1.37288	1.62138	0.195806
Q00PI9	HNRL2_MOUSE	Heterogeneous nuclear ribonucleoprotein U-like protein 2 (MLF1-associated nuclear protein)	Hnrnpul2	0.001	0.001	0.001	0.001	0.001	0.001	0.371395	0.337354	0.684714	0.875557	1.66787	0.713726	1.55884	1.8976	1.1501	0.633638	0.910655	1.19855	0.001	0.001	0.775103	1.2249	9.59824	0.570608	0.0318349	10.2584	0.336389	0.00267648	0	0	1	0.660202	0.662382	0.127112
Q91X72	HEMO_MOUSE	Hemopexin	Hpx	0.001	0.001	0.001	0.001	0.001	0.001	0.0171008	0.674927	0.0356393	0.82057	0.823002	0.812512	1.86674	0.0195041	3.38609	0.699695	1.30505	1.53917	0.001	0.001	0.530625	1.46937	9.05155	0.678861	0.0595582	10.521	0.711509	0.0690793	0	0	1	1.46944	0.983411	0.0868676
G5E8J6	G5E8J6_MOUSE	Histidine rich calcium binding protein, isoform CRA_a (Protein Hrc)	Hrc	0.907015	1.1745	1.12731	0.903905	1.08147	0.805795	0.731391	0.805179	1.12977	0.713901	1.09524	0.763406	1.33005	1.10956	0.894052	0.700018	0.648487	2.07895	1.06961	0.93039	0.873148	1.12685	-0.292787	0.225029	0.159452	0.276391	0.447816	0.561153	-0.201178	0.16406	0.29391	0.367999	0.473562	0.296355
Q99N15	Q99N15_MOUSE	17beta-hydroxysteroid dehydrogenase type 10/short chain L-3-hydroxyacyl-CoA dehydrogenase (3-hydroxyacyl-CoA dehydrogenase type-2) (Hydroxysteroid (17-beta) dehydrogenase 10)	Hsd17b10	0.883803	0.477358	1.28028	0.700691	0.943256	1.71462	1.08084	0.709411	0.522197	0.824033	1.0532	0.832386	1.80384	1.04168	0.842028	0.662048	0.667222	1.96111	0.880479	1.11952	0.837012	1.16299	-0.07304	0.437449	0.831789	0.0549544	0.594913	0.916194	0.346521	0.536383	0.566971	0.474516	0.507519	0.222498
P51660	DHB4_MOUSE	Peroxisomal multifunctional enzyme type 2 (MFE-2) (17-beta-hydroxysteroid dehydrogenase 4) (17-beta-HSD 4) (D-bifunctional protein) (DBP) (Multifunctional protein 2) (MPF-2) [Cleaved into: (3R)-hydroxyacyl-CoA dehydrogenase (EC 1.1.1.n12); Enoyl-CoA hydratase 2 (EC 4.2.1.107) (EC 4.2.1.119) (3-alpha,7-alpha,12-alpha-trihydroxy-5-beta-cholest-24-enoyl-CoA hydratase)]	Hsd17b4	1.06019	0.001	1.34079	1.12662	1.1119	1.3605	1.17705	1.22663	1.14889	1.27541	0.709037	1.11484	1.3479	1.09792	0.00160631	1.02262	1.22874	0.649359	0.800661	1.19967	1.10864	0.891357	0.469532	0.739862	0.328952	-0.428566	0.517231	0.340289	0.583378	0.726797	0.391613	-0.31472	0.535433	0.344721
P50171-2	DHB8_MOUSE	Estradiol 17-beta-dehydrogenase 8 (EC 1.1.1.62) (17-beta-hydroxysteroid dehydrogenase 8) (17-beta-HSD 8) (3-oxoacyl-[acyl-carrier-protein] reductase) (EC 1.1.1.-) (Protein Ke6) (Ke-6) (Testosterone 17-beta-dehydrogenase 8) (EC 1.1.1.239)	Hsd17b8	0.001	0.001	0.001	0.001	0.001	0.001	1.23574	1.11011	2.01595	1.25144	0.54012	0.932051	1.5261	0.0468065	0.0652997	1.0527	0.530038	1.69365	0.001	0.001	1.1809	0.819099	10.2057	0.375985	0.00481394	9.67789	0.79862	0.0977042	0	0	1	-0.527778	0.882699	0.330287
Q2TPA8	HSDL2_MOUSE	Hydroxysteroid dehydrogenase-like protein 2 (EC 1.-.-.-)	Hsdl2	1.22893	0.365749	0.569867	1.71776	1.47042	0.647268	0.949773	0.372035	2.0888	1.11591	1.21531	0.816737	0.475484	0.558209	1.5557	0.764325	1.05621	1.03151	0.721515	1.27848	1.09309	0.906907	0.599315	0.697937	0.361751	-0.495409	0.536241	0.280752	0.825333	0.623496	0.251051	-0.269391	0.621228	0.526115
P07901	HS90A_MOUSE	Heat shock protein HSP 90-alpha (Heat shock 86 kDa) (HSP 86) (HSP86) (Tumor-specific transplantation 86 kDa antigen) (TSTA)	Hsp90aa1	0.001	0.001	0.001	0.001	0.001	0.001	0.899743	0.961136	0.965594	1.33595	1.25524	0.818531	1.17903	0.857607	1.13689	0.803467	0.780487	1.00632	0.001	0.001	1.03937	0.960634	10.0215	0.181868	6.71269e-05	9.90784	0.163834	3.41133e-05	0	0	1	-0.113645	0.244781	0.49053
P11499	HS90B_MOUSE	Heat shock protein HSP 90-beta (Heat shock 84 kDa) (HSP 84) (HSP84) (Tumor-specific transplantation 84 kDa antigen) (TSTA)	Hsp90ab1	0.710203	0.998881	1.19879	1.23982	1.04707	0.805234	0.977733	0.805558	0.931649	0.966369	1.16213	1.21125	1.314	0.897299	1.07376	0.773527	0.977993	0.908734	0.969292	1.03071	1.00911	0.990886	0.0580863	0.248106	0.767599	-0.056845	0.243565	0.782221	0.0886325	0.269386	0.762129	-0.0262988	0.219799	0.856305
P08113	ENPL_MOUSE	Endoplasmin (94 kDa glucose-regulated protein) (GRP-94) (Endoplasmic reticulum resident protein 99) (ERp99) (Heat shock protein 90 kDa beta member 1) (Polymorphic tumor rejection antigen 1) (Tumor rejection antigen gp96)	Hsp90b1	0.340016	0.996148	1.13899	0.909151	1.50631	1.10939	0.961822	0.827669	0.795315	0.872871	1.23962	0.851892	1.12611	0.829079	1.46001	0.878595	0.844571	1.31245	0.82505	1.17495	0.924865	1.07513	0.164762	0.451713	0.612931	-0.128082	0.310525	0.628195	0.510046	0.471602	0.311311	0.217202	0.279396	0.268767
Q3U2G2	Q3U2G2_MOUSE	Heat shock 70 kDa protein 4 (Heat shock protein 4, isoform CRA_a)	Hspa4	0.001	0.001	0.001	0.001	0.001	0.001	0.00687195	0.928895	1.41506	1.45711	1.54594	0.79812	0.00769826	2.17448	1.467	0.634323	0.67259	0.89191	0.001	0.001	1.02533	0.974666	10.0019	0.52029	0.0219289	9.92876	0.704742	0.0670838	0	0	1	-0.0731139	0.875993	0.898937
P20029	GRP78_MOUSE	78 kDa glucose-regulated protein (GRP-78) (Heat shock 70 kDa protein 5) (Immunoglobulin heavy chain-binding protein) (BiP)	Hspa5	0.549394	0.807528	0.957394	1.19499	1.36952	1.12118	1.03891	0.977116	0.791281	1.42146	0.883014	0.886917	1.03543	1.0992	1.05806	1.13448	0.817933	0.856194	0.771439	1.22856	0.999784	1.00022	0.374065	0.298913	0.18335	-0.296658	0.146881	0.0423515	0.671347	0.234301	0.0309755	0.000623723	0.236698	0.996821
P63017	HSP7C_MOUSE	Heat shock cognate 71 kDa protein (Heat shock 70 kDa protein 8)	Hspa8	0.993267	0.299916	0.799105	1.62425	1.51537	0.768096	1.00874	0.966769	0.716681	1.28034	0.982185	0.88569	1.13557	1.08997	1.08227	1.00478	0.816507	1.03049	0.697429	1.30257	0.973401	1.0266	0.480987	0.45289	0.157252	-0.343489	0.308882	0.186823	0.901242	0.510585	0.148974	0.0767664	0.199549	0.559362
Q504P4	Q504P4_MOUSE	Heat shock cognate 71 kDa protein (Hspa8 protein)	Hspa8	0.730242	1.08603	0.879838	1.4649	0.825646	1.01334	1.00703	0.907705	0.785498	1.34027	1.06299	0.899384	1.08515	1.1176	1.09701	0.981093	0.708322	1.00794	0.898703	1.1013	1.00048	0.999521	0.154775	0.23886	0.469686	-0.139895	0.280525	0.529764	0.293288	0.292721	0.401239	-0.00138144	0.223747	0.992554
P38647	GRP75_MOUSE	Stress-70 protein, mitochondrial (75 kDa glucose-regulated protein) (GRP-75) (Heat shock 70 kDa protein 9) (Mortalin) (Peptide-binding protein 74) (PBP74) (p66 MOT)	Hspa9	0.756709	0.532505	1.092	1.20325	1.28534	1.13019	1.07207	0.822109	1.09901	1.14042	1.05206	0.944692	1.00914	1.0413	0.956369	0.887123	0.994406	0.981294	0.793736	1.20626	1.02173	0.978272	0.364279	0.308158	0.117079	-0.302238	0.072079	0.00113903	0.603814	0.294377	0.070725	-0.0627029	0.116184	0.428736
P14602-2	HSPB1_MOUSE	Heat shock protein beta-1 (HspB1) (Growth-related 25 kDa protein) (Heat shock 25 kDa protein) (HSP 25) (Heat shock 27 kDa protein) (HSP 27) (p25)	Hspb1	0.001	0.001	1.38257	2.96434	0.001	1.65309	0.00753871	1.31779	0.538167	0.885192	1.20549	0.793861	1.47913	1.39634	1.26104	0.984461	0.751815	1.37918	0.461525	1.53948	0.79134	1.20866	0.777889	1.51449	0.452621	-0.34903	0.815968	0.590079	1.73796	1.61605	0.330132	0.61104	0.5898	0.0948407
P14602	HSPB1_MOUSE	Heat shock protein beta-1 (HspB1) (Growth-related 25 kDa protein) (Heat shock 25 kDa protein) (HSP 25) (Heat shock 27 kDa protein) (HSP 27) (p25)	Hspb1	0.001	0.001	1.38257	2.96434	0.001	1.65309	0.00753871	1.31779	0.538167	0.885192	1.20549	0.793861	1.47913	1.39634	1.26104	0.984461	0.751815	1.37918	0.461525	1.53948	0.79134	1.20866	0.777889	1.51449	0.452621	-0.34903	0.815968	0.590079	1.73796	1.61605	0.330132	0.61104	0.5898	0.0948407
Q5EBG6	HSPB6_MOUSE	Heat shock protein beta-6 (HspB6)	Hspb6	0.001	0.001	0.001	0.001	0.001	0.001	0.0559731	0.625721	0.116652	2.10464	3.84759	0.0103191	0.0627036	5.04989	0.089062	0.0109687	0.0124041	0.0140797	0.001	0.001	1.12682	0.873184	10.138	1.25628	0.263815	9.77014	2.13942	0.498818	0	0	1	-0.367893	2.481	0.813697
P35385	HSPB7_MOUSE	Heat shock protein beta-7 (HspB7) (Cardiovascular heat shock protein) (cvHsp) (Heat shock protein 25 kDa 2) (Protein p19/6.8)	Hspb7	0.001	0.001	0.001	0.001	0.001	0.001	1.91206	0.775143	0.00500362	1.37029	0.498474	1.45974	0.00268958	2.73176	0.573347	0.795255	1.11589	0.760351	0.001	0.001	1.00345	0.996548	9.97076	0.639712	0.0484917	9.9608	0.848342	0.115088	0	0	1	-0.00995974	1.0625	0.988683
Q9JK92	HSPB8_MOUSE	Heat shock protein beta-8 (HspB8) (Alpha-crystallin C chain) (Small stress protein-like protein HSP22)	Hspb8	0.001	0.001	0.001	0.001	0.001	0.001	2.16888	3.80994	0.00529587	0.944249	1.21696	0.847221	0.00529587	0.00529587	0.00529587	1.06397	0.806532	1.12107	0.001	0.001	1.49876	0.501243	10.5496	0.809531	0.101318	8.96937	1.00808	0.174229	0	0	1	-1.58018	1.29289	0.120529
P63038	CH60_MOUSE	60 kDa heat shock protein, mitochondrial (60 kDa chaperonin) (Chaperonin 60) (CPN60) (HSP-65) (Heat shock protein 60) (HSP-60) (Hsp60) (Mitochondrial matrix protein P1)	Hspd1	0.660583	0.741901	0.916	1.29817	1.64771	0.735633	1.17427	0.864133	0.782687	1.01244	0.779554	0.933591	1.20726	0.876601	1.09505	1.06826	0.913297	1.29286	0.772828	1.22717	0.924446	1.07555	0.258441	0.203535	0.185135	-0.190257	0.335561	0.471007	0.667118	0.335777	0.17526	0.218419	0.203179	0.126049
Q64433	CH10_MOUSE	10 kDa heat shock protein, mitochondrial (Hsp10) (10 kDa chaperonin) (Chaperonin 10) (CPN10)	Hspe1	0.001	0.001	0.001	0.001	0.001	0.001	0.811773	0.056319	3.96003	0.636777	0.944193	1.57461	1.04781	0.0517991	0.0722648	1.2629	0.366096	1.21543	0.001	0.001	1.33062	0.669383	10.3779	0.945513	0.150489	9.38669	0.777116	0.0904596	0	0	1	-0.991192	1.22389	0.302943
B1B0C7	B1B0C7_MOUSE	Basement membrane-specific heparan sulfate proteoglycan core protein	Hspg2	0.001	0.001	0.001	0.001	0.001	0.001	1.10534	1.09355	0.836741	1.0885	0.924985	1.13562	0.766533	1.28647	0.911367	0.939044	1.23792	0.673927	0.001	0.001	1.03079	0.969211	10.0095	0.106762	1.95076e-06	9.92067	0.232773	0.000317184	0	0	1	-0.0888657	0.256089	0.595356
E9PZ16	E9PZ16_MOUSE	Basement membrane-specific heparan sulfate proteoglycan core protein	Hspg2	0.8693	0.990174	1.08881	1.01148	0.995937	1.0443	1.07813	1.10831	0.653391	1.0545	0.988972	1.00473	0.808409	1.22904	1.12273	0.95752	1.24689	0.747385	0.982762	1.01724	0.981338	1.01866	-0.00209221	0.179997	0.989843	0.00201843	0.192686	0.991443	0.0497432	0.0934676	0.624205	0.0538539	0.246557	0.742986
Q8BIJ6	SYIM_MOUSE	Isoleucine--tRNA ligase, mitochondrial (EC 6.1.1.5) (Isoleucyl-tRNA synthetase) (IleRS)	Iars2	1.80795	1.74791	1.34478	0.001	0.182137	0.917226	1.20786	1.63049	0.172267	1.1186	0.582707	1.02949	2.20551	0.292013	0.491868	0.349	1.15364	1.76657	1.63355	0.366788	0.956902	1.0431	-0.771564	0.503152	0.0720741	1.50786	1.28937	0.230193	-2.15499	1.08745	0.0159523	0.124432	0.856204	0.82911
O88844	IDHC_MOUSE	Isocitrate dehydrogenase [NADP] cytoplasmic (IDH) (EC 1.1.1.42) (Cytosolic NADP-isocitrate dehydrogenase) (IDP) (NADP(+)-specific ICDH) (Oxalosuccinate decarboxylase)	Idh1	0.001	0.001	0.001	0.001	0.001	0.001	0.756501	0.861697	1.26184	2.16932	0.00586403	0.0046802	1.23173	1.07038	0.817853	0.871231	0.00562588	2.94328	0.001	0.001	0.843317	1.15668	9.71993	0.885511	0.128559	10.1758	0.767303	0.0870131	0	0	1	0.455847	1.1717	0.559225
P54071	IDHP_MOUSE	Isocitrate dehydrogenase [NADP], mitochondrial (IDH) (EC 1.1.1.42) (ICD-M) (IDP) (NADP(+)-specific ICDH) (Oxalosuccinate decarboxylase)	Idh2	0.789145	0.821642	0.965731	1.07345	1.14058	1.20946	0.894787	0.855001	0.936798	0.957985	0.945743	0.936845	1.20806	1.21329	0.892068	0.909258	1.004	1.24617	0.858839	1.14116	0.921193	1.07881	0.101116	0.0972702	0.185029	-0.0810655	0.145852	0.554433	0.410042	0.101742	0.0135304	0.227861	0.142769	0.0434302
Q9D6R2	IDH3A_MOUSE	Isocitrate dehydrogenase [NAD] subunit alpha, mitochondrial (EC 1.1.1.41) (Isocitric dehydrogenase subunit alpha) (NAD(+)-specific ICDH subunit alpha)	Idh3a	0.534008	0.716998	1.18576	1.20492	1.24386	1.11445	1.2357	0.923759	0.96032	1.03389	0.97421	1.00394	0.998577	0.918805	0.962841	0.956433	0.924856	1.10668	0.812256	1.18774	1.02197	0.978032	0.331344	0.352219	0.187011	-0.280271	0.0791569	0.00343284	0.548218	0.34098	0.130534	-0.0633968	0.11856	0.430684
Q91VA7	Q91VA7_MOUSE	Isocitrate dehydrogenase [NAD] subunit, mitochondrial (EC 1.1.1.41)	Idh3b	0.493025	0.478665	1.11799	1.14477	1.45107	1.31448	0.992494	0.759038	1.0835	1.10121	1.0764	1.04732	1.09589	1.10244	0.966638	0.76999	0.974337	1.03073	0.696559	1.30344	1.00999	0.990005	0.53603	0.443421	0.0876279	-0.396817	0.148134	0.0120784	0.904007	0.438556	0.0567106	-0.0288395	0.161971	0.788273
P70404	IDHG1_MOUSE	Isocitrate dehydrogenase [NAD] subunit gamma 1, mitochondrial (EC 1.1.1.41) (Isocitric dehydrogenase subunit gamma) (NAD(+)-specific ICDH subunit gamma)	Idh3g	0.427883	0.72588	0.755907	1.05502	1.78944	1.24587	1.04095	1.12064	0.796432	1.12059	1.18681	1.07158	0.777905	1.1275	1.13657	0.873593	0.674077	1.07335	0.636557	1.36344	1.05617	0.943832	0.730478	0.260851	0.0056284	-0.530653	0.296925	0.0584713	1.09889	0.325851	0.0406053	-0.162237	0.223672	0.276851
A0A075B5P3	A0A075B5P3_MOUSE	Protein Ighg2b (Fragment)	Ighg2b	0.001	0.001	0.001	0.001	0.001	0.001	0.0207461	0.0257263	3.19037	2.26197	1.48914	1.5483	1.19506	0.0236616	1.54444	0.00124054	0.00140289	0.697953	0.001	0.001	1.42271	0.577292	10.4744	0.799676	0.0979247	9.17316	1.07285	0.198203	0	0	1	-1.30127	1.33809	0.175152
F6TQW2	F6TQW2_MOUSE	Protein Ighg2c	Ighg2c	0.001	0.001	0.001	0.001	0.001	0.001	0.480087	0.808044	1.04965	2.47094	0.651855	1.19337	1.92869	0.588402	1.14513	0.201614	0.460089	1.02213	0.001	0.001	1.10899	0.891007	10.115	0.589072	0.0359047	9.79929	0.633405	0.0468495	0	0	1	-0.31574	0.86499	0.584778
A0A075B5P6	A0A075B5P6_MOUSE	Ig mu chain C region (Fragment)	Ighm	0.001	0.001	0.001	0.001	0.001	0.001	0.00643755	0.00798292	0.115365	1.1498	0.578275	0.549109	4.03025	0.699155	1.14081	0.523868	1.76913	1.42982	0.001	0.001	0.401161	1.59884	8.64804	1.02061	0.179087	10.6428	0.728688	0.0744234	0	0	1	1.99477	1.25404	0.0552946
A0A075B6A0	A0A075B6A0_MOUSE	Ig mu chain C region (Fragment)	Ighm	0.001	0.001	0.001	0.001	0.001	0.001	0.403715	0.367193	0.470685	1.3148	0.59774	0.72567	2.84846	0.361349	1.5486	0.44109	1.52512	1.39558	0.001	0.001	0.646634	1.35337	9.3368	0.498377	0.0183167	10.4023	0.612369	0.0414379	0	0	1	1.06553	0.789541	0.105908
A0A075B5P2	A0A075B5P2_MOUSE	Protein Igkc (Fragment)	Igkc	0.001	0.001	0.001	0.001	0.001	0.001	0.0374763	0.0464727	2.95901	0.0186823	3.68109	0.0123998	0.0419826	0.042743	2.87232	0.0131803	0.0149052	2.25974	0.001	0.001	1.12585	0.874145	10.1368	1.39051	0.30871	9.77173	1.38352	0.306569	0	0	1	-0.365076	1.96154	0.781821
O55222	ILK_MOUSE	Integrin-linked protein kinase (EC 2.7.11.1)	Ilk	0.001	0.001	0.001	0.001	0.001	0.001	0.00332945	1.48139	0.826933	2.22086	0.829587	0.711527	1.38026	1.01694	1.29115	0.624938	0.721795	0.89129	0.001	0.001	1.01227	0.987729	9.98338	0.681671	0.0601985	9.94797	0.279912	0.000954327	0	0	1	-0.0354085	0.736903	0.942607
E9Q800	E9Q800_MOUSE	MICOS complex subunit Mic60	Immt	0.939605	0.935272	1.10308	0.951351	1.02698	1.04371	1.0712	1.16813	0.986075	0.930247	0.920378	1.19336	0.99217	0.997979	0.784443	1.01972	1.24073	0.695573	0.992654	1.00735	1.0449	0.955102	0.0739997	0.129927	0.531735	-0.076833	0.188345	0.667611	0.0211977	0.0882162	0.824613	-0.129635	0.211122	0.353474
P85094	ISC2A_MOUSE	Isochorismatase domain-containing protein 2A	Isoc2a	0.001	0.001	0.001	0.001	0.001	0.001	0.0163829	0.0203157	0.0341431	0.00677724	3.67566	2.30124	0.0183529	0.0186853	5.89212	0.00478134	0.00540708	0.00613746	0.001	0.001	1.00909	0.990914	9.97883	1.44169	0.324987	9.95262	2.21199	0.512491	0	0	1	-0.0262173	2.64034	0.98798
Q9QUM0	ITA2B_MOUSE	Integrin alpha-IIb (GPalpha IIb) (GPIIb) (Platelet membrane glycoprotein IIb) (CD antigen CD41) [Cleaved into: Integrin alpha-IIb heavy chain; Integrin alpha-IIb light chain]	Itga2b	0.001	0.001	0.001	0.001	0.001	0.001	0.001	0.001	0.001	0.001	0.001	0.001	0.001	0.001	0.001	0.001	0.001	0.001	0.001	0.001	0.001	0.001	0	0	1	0	0	1	0	0	1	0	0	1
G3X9Q1	G3X9Q1_MOUSE	Integrin alpha 7 (Integrin alpha-7)	Itga7	0.001	0.001	0.001	2.01695	2.12885	1.8542	0.001	0.001	0.001	0.001	0.001	0.001	0.001	0.001	0.001	0.001	0.001	0.001	0.001	2	0.001	0.001	0	0	1	-10.9658	0.0563837	2.15482e-09	10.9658	0.0563837	1.50308e-05	0	0	1
P09055-2	ITB1_MOUSE	Integrin beta-1 (Fibronectin receptor subunit beta) (VLA-4 subunit beta) (CD antigen CD29)	Itgb1	2.15145	0.297963	0.901506	0.833208	0.949423	0.866454	0.988225	1.37628	0.810776	1.03972	0.77527	1.29167	1.07583	0.96577	0.783121	0.867318	1.26142	0.764601	1.11697	0.883028	1.04699	0.953009	-0.0933441	0.723437	0.861364	0.110031	0.190981	0.566197	-0.339061	0.693248	0.69084	-0.135686	0.281499	0.476145
P09055	ITB1_MOUSE	Integrin beta-1 (Fibronectin receptor subunit beta) (VLA-4 subunit beta) (CD antigen CD29)	Itgb1	2.15145	0.297963	0.901506	0.833208	0.949423	0.866454	0.988225	1.37628	0.810776	1.03972	0.77527	1.29167	1.07583	0.96577	0.783121	0.867318	1.26142	0.764601	1.11697	0.883028	1.04699	0.953009	-0.0933441	0.723437	0.861364	0.110031	0.190981	0.566197	-0.339061	0.693248	0.69084	-0.135686	0.281499	0.476145
O54890	ITB3_MOUSE	Integrin beta-3 (Platelet membrane glycoprotein IIIa) (GPIIIa) (CD antigen CD61)	Itgb3	1.78943	1.24529	0.001	0.001	1.28473	1.68055	0.001	0.001	0.001	0.001	0.001	0.001	0.001	0.001	0.001	0.001	0.001	0.001	1.01191	0.98876	0.001	0.001	-9.98286	0.739734	0.0224224	-9.94948	0.725051	0.020619	-0.0333833	1.03581	0.976318	0	0	1
Q61704	ITIH3_MOUSE	Inter-alpha-trypsin inhibitor heavy chain H3 (ITI heavy chain H3) (ITI-HC3) (Inter-alpha-inhibitor heavy chain 3)	Itih3	0.001	0.001	0.001	0.001	0.001	0.001	0.940881	1.06209	0.293855	0.772417	0.730872	0.832487	1.31536	1.52179	0.866016	0.854395	0.919628	1.8902	0.001	0.001	0.772101	1.2279	9.59265	0.311311	0.00175234	10.262	0.315093	0.00186935	0	0	1	0.66933	0.442943	0.0492046
E9Q5L2	E9Q5L2_MOUSE	Inter alpha-trypsin inhibitor, heavy chain 4	Itih4	0.001	0.001	0.001	0.001	0.001	0.001	0.467461	1.22289	0.395187	0.761114	0.684689	1.05685	1.56651	1.47611	0.871843	0.941022	1.09918	1.45715	0.001	0.001	0.764697	1.2353	9.57875	0.38741	0.00561944	10.2706	0.222713	0.0002413	0	0	1	0.691904	0.446864	0.026364
Q9JHI5	IVD_MOUSE	Isovaleryl-CoA dehydrogenase, mitochondrial (IVD) (EC 1.3.8.4)	Ivd	2.88657	3.11343	0.001	0.001	0.001	0.001	0.997563	0.631121	0.883551	0.832196	0.981876	0.943726	1.33092	1.42347	0.733381	1.00586	0.834769	1.40157	2.00033	0.001	0.878339	1.12166	-1.18739	0.722235	0.133356	10.1314	0.246775	0.000452062	-10.966	0.708268	0.116685	0.352787	0.28439	0.103139
Q9ET78	JPH2_MOUSE	Junctophilin-2 (JP-2) (Junctophilin type 2)	Jph2	1.34783	0.73762	1.01472	1.08111	0.949228	0.869486	1.26339	1.4499	1.00608	1.10511	0.85986	1.40461	0.978019	0.803805	0.498805	0.825455	1.0933	0.71166	1.03339	0.966607	1.18149	0.818508	0.193221	0.300574	0.438574	-0.239934	0.24819	0.293111	-0.0963868	0.257736	0.738875	-0.529542	0.29243	0.0169728
Q02257	PLAK_MOUSE	Junction plakoglobin (Desmoplakin III) (Desmoplakin-3)	Jup	1.11412	0.943482	1.10235	0.835994	0.887945	1.11612	0.984552	0.883656	1.02831	1.05215	0.947429	1.04697	0.97424	1.06381	1.06543	1.10771	1.20509	0.640647	1.05331	0.946685	0.990512	1.00949	-0.0886899	0.0956451	0.277833	0.0926667	0.218632	0.643137	-0.15398	0.148239	0.35537	0.0273771	0.187011	0.826358
O08677-2	KNG1_MOUSE	Kininogen-1 [Cleaved into: Kininogen-1 heavy chain; Bradykinin; Kininogen-1 light chain]	Kng1	0.001	0.001	0.001	0.001	0.001	0.001	1.00834	1.44933	0.0180594	1.80646	1.74449	0.979265	2.43742	0.00988324	1.07697	0.421311	0.438927	0.609554	0.001	0.001	1.16766	0.832344	10.1894	0.518891	0.021673	9.70104	0.94166	0.149218	0	0	1	-0.488364	1.07516	0.466599
A0A0B4J1E7	A0A0B4J1E7_MOUSE	Importin subunit alpha-3	Kpna4	0.635486	0.001	2.38148	0.001	2.03606	0.946975	0.0317113	0.0393238	0.0660885	0.00641505	1.93899	0.00425778	3.1628	2.64962	0.0504577	1.73141	0.00511811	2.3138	1.00599	0.994679	0.347799	1.6522	-1.53229	2.27835	0.35118	0.732086	1.11725	0.48376	-0.0163091	1.30379	0.990813	2.24807	2.17699	0.066498
Q8VED5	K2C79_MOUSE	Keratin, type II cytoskeletal 79 (Cytokeratin-79) (CK-79) (Keratin-79) (K79) (Type-II keratin Kb38)	Krt79	0.001	0.001	0.001	0.001	0.001	0.001	1.32679	1.65328	0.00418641	0.901852	1.41432	0.559458	3.01026	0.00229107	0.00319627	0.867997	0.547094	1.70928	0.001	0.001	0.976647	1.02335	9.93169	0.575779	0.0329294	9.99909	1.03665	0.184478	0	0	1	0.0673937	1.18582	0.932404
E9QNP0	E9QNP0_MOUSE	KxDL motif-containing protein 1	Kxd1	0.935452	0.95825	0.758594	0.750261	1.63747	0.959975	0.901308	1.02362	0.931563	0.90012	1.13838	0.972388	1.07754	1.14421	0.921761	1.06988	1.10314	0.816094	0.884099	1.1159	0.977897	1.0221	0.145475	0.132273	0.213629	-0.126669	0.357453	0.637944	0.335929	0.35398	0.446809	0.0637861	0.141304	0.502724
Q91YP0	L2HDH_MOUSE	L-2-hydroxyglutarate dehydrogenase, mitochondrial (EC 1.1.99.2) (Duranin)	L2hgdh	0.94986	0.001	1.04932	1.36974	1.34136	1.28971	1.23374	1.20525	0.0088132	1.19727	1.35958	0.947058	1.8752	1.67027	0.00672876	0.803511	0.962496	0.730083	0.666726	1.33361	0.991953	1.00805	0.573177	0.844932	0.40891	-0.40377	0.616604	0.449916	1.00017	0.709103	0.117294	0.0232199	0.76895	0.963677
Q60675	LAMA2_MOUSE	Laminin subunit alpha-2 (Laminin M chain) (Laminin-12 subunit alpha) (Laminin-2 subunit alpha) (Laminin-4 subunit alpha) (Merosin heavy chain)	Lama2	0.859416	0.908715	1.06548	1.0233	1.02521	1.11787	1.26682	1.23204	0.372524	1.07458	0.739601	1.20822	1.10393	1.21073	0.813962	1.07229	1.30686	0.598445	0.944539	1.05546	0.982297	1.0177	0.0565493	0.343648	0.866541	-0.052557	0.240501	0.819211	0.160192	0.101985	0.185843	0.0510855	0.406858	0.848781
E9QN70	E9QN70_MOUSE	Laminin subunit beta-1	Lamb1	0.727241	0.854906	1.24212	0.856836	1.12257	1.19633	0.995991	0.122854	1.61767	1.3578	0.634739	1.15919	1.18226	1.06495	1.01627	1.00953	1.40472	0.434019	0.941423	1.05858	0.981375	1.01863	0.0599604	0.550013	0.90866	-0.0555022	0.320109	0.850424	0.16921	0.270269	0.562951	0.0537474	0.576141	0.886896
Q61292	LAMB2_MOUSE	Laminin subunit beta-2 (Laminin-11 subunit beta) (Laminin-14 subunit beta) (Laminin-15 subunit beta) (Laminin-3 subunit beta) (Laminin-4 subunit beta) (Laminin-7 subunit beta) (Laminin-9 subunit beta) (S-laminin subunit beta) (S-LAM beta)	Lamb2	0.753791	0.845261	1.04604	0.959345	1.20424	1.19133	1.10704	0.9806	0.95018	0.876256	0.766632	1.0319	0.937659	1.10697	0.917553	1.16345	1.58196	0.579801	0.881696	1.1183	0.952101	1.0479	0.110834	0.179669	0.464625	-0.0938134	0.306025	0.741342	0.34296	0.17114	0.114067	0.138312	0.310875	0.520794
F8VQJ3	F8VQJ3_MOUSE	Laminin subunit gamma-1	Lamc1	0.809635	0.858891	1.18188	1.0382	1.01139	1.09999	1.0525	1.03178	0.886629	1.2106	0.709985	1.00882	0.898553	1.06307	1.06746	1.02564	1.29181	0.753157	0.950137	1.04986	0.983386	1.01661	0.0496229	0.234363	0.800779	-0.0464297	0.166374	0.770334	0.143994	0.177321	0.451465	0.0479412	0.226194	0.749495
Q9JKS4	LDB3_MOUSE	LIM domain-binding protein 3 (Protein cypher) (Protein oracle) (Z-band alternatively spliced PDZ-motif protein)	Ldb3	0.313763	0.67283	1.65339	1.11613	0.894704	1.34918	0.871532	0.934283	0.432521	0.625977	1.19902	0.896326	1.71061	1.12391	0.92714	0.905483	0.907399	1.46579	0.879995	1.12001	0.82661	1.17339	-0.0902869	0.707097	0.86662	0.0671763	0.312449	0.815947	0.347939	0.664379	0.599359	0.505403	0.395235	0.0775309
Q9JKS4-3	LDB3_MOUSE	LIM domain-binding protein 3 (Protein cypher) (Protein oracle) (Z-band alternatively spliced PDZ-motif protein)	Ldb3	0.313763	0.67283	1.65339	1.11613	0.894704	1.34918	0.871532	0.934283	0.432521	0.625977	1.19902	0.896326	1.71061	1.12391	0.92714	0.905483	0.907399	1.46579	0.879995	1.12001	0.82661	1.17339	-0.0902869	0.707097	0.86662	0.0671763	0.312449	0.815947	0.347939	0.664379	0.599359	0.505403	0.395235	0.0775309
G5E8N5	G5E8N5_MOUSE	L-lactate dehydrogenase (EC 1.1.1.27)	Ldha	0.471293	0.612852	1.07321	1.13936	1.41782	1.28546	0.900527	1.1423	0.966831	1.18426	0.999676	1.07476	1.41414	0.840318	0.735878	0.889946	0.902318	0.949032	0.719119	1.28088	1.04473	0.955272	0.538825	0.369679	0.0472022	-0.423153	0.242576	0.0675012	0.832834	0.368197	0.047481	-0.129143	0.24482	0.418929
P16125	LDHB_MOUSE	L-lactate dehydrogenase B chain (LDH-B) (EC 1.1.1.27) (LDH heart subunit) (LDH-H)	Ldhb	0.652056	0.757699	1.00968	0.809726	1.25866	1.51218	1.03007	0.751262	1.01106	0.873187	1.0432	1.00387	1.23417	1.04725	0.926197	1.14978	1.03322	0.896743	0.80648	1.19352	0.952107	1.04789	0.239486	0.216654	0.181094	-0.187732	0.267978	0.378526	0.565513	0.306309	0.169372	0.138295	0.157881	0.205418
Q9Z2I0	LETM1_MOUSE	LETM1 and EF-hand domain-containing protein 1, mitochondrial (Leucine zipper-EF-hand-containing transmembrane protein 1)	Letm1	1.77988	1.13882	1.24523	0.254123	0.682212	0.899732	1.09177	1.04574	0.90131	0.860208	1.43624	1.27787	0.821264	1.36531	0.774608	0.755478	1.10551	0.564697	1.38798	0.612022	1.10219	0.897811	-0.332612	0.272778	0.166904	0.552827	0.526906	0.219806	-1.18133	0.482576	0.0474597	-0.295889	0.345192	0.197844
P16045	LEG1_MOUSE	Galectin-1 (Gal-1) (14 kDa lectin) (Beta-galactoside-binding lectin L-14-I) (Galaptin) (Lactose-binding lectin 1) (Lectin galactoside-binding soluble 1) (S-Lac lectin 1)	Lgals1	0.001	0.001	0.001	0.001	0.001	0.001	0.00242442	1.73182	1.4852	1.3729	0.900731	1.18587	0.00242442	1.46076	1.31736	0.928802	1.06292	0.548774	0.001	0.001	1.11316	0.886841	10.1204	0.501891	0.0188256	9.79253	0.553171	0.0281656	0	0	1	-0.327911	0.746923	0.511546
E9QP62	E9QP62_MOUSE	LIM and senescent cell antigen-like-containing domain protein 1	Lims1	0.001	0.001	0.001	0.001	0.001	0.001	0.73385	0.910015	1.52939	3.35873	0.624349	0.0215234	0.822091	0.836981	1.16767	0.0228783	1.94315	0.0293672	0.001	0.001	1.19631	0.80369	10.2244	0.889239	0.129804	9.6505	0.825591	0.107094	0	0	1	-0.573879	1.2134	0.499752
P48678	LMNA_MOUSE	Prelamin-A/C [Cleaved into: Lamin-A/C]	Lmna	0.920224	1.17548	1.00565	0.807207	1.12218	0.969254	0.875189	0.700724	0.725904	0.935459	0.726066	0.746988	1.13432	1.52228	1.04158	1.50763	1.14737	0.936487	1.03379	0.966213	0.785055	1.21494	-0.397073	0.151817	0.0133142	0.330478	0.22683	0.158865	-0.0975257	0.168071	0.597187	0.630025	0.215064	0.00248469
P14733	LMNB1_MOUSE	Lamin-B1	Lmnb1	0.001	2.58881	0.566947	1.24472	0.487573	1.11195	0.00100283	1.90047	0.00100283	1.09598	0.000440516	0.805655	2.06326	2.03326	0.00100283	2.59923	1.09097	0.407715	1.05225	0.94808	0.634092	1.36591	-0.730719	1.54224	0.566051	0.52678	0.771709	0.531265	-0.1504	1.11158	0.904971	1.1071	1.31849	0.195758
Q3UHZ5	LMOD2_MOUSE	Leiomodin-2 (Cardiac leiomodin) (C-LMOD)	Lmod2	0.001	0.001	0.001	0.001	0.001	0.001	0.81721	0.715391	0.36146	0.715139	1.05236	0.902566	1.65132	1.15081	1.30381	0.75277	0.696283	1.88088	0.001	0.001	0.760688	1.23931	9.57116	0.279852	0.000954822	10.2753	0.34939	0.00328026	0	0	1	0.704162	0.44765	0.0508592
Q8C129	LCAP_MOUSE	Leucyl-cystinyl aminopeptidase (Cystinyl aminopeptidase) (EC 3.4.11.3) (Oxytocinase) (OTase)	Lnpep	1.72252	1.54035	0.724623	0.978911	0.735201	0.298396	0.001	0.001	0.001	0.001	0.001	0.001	0.001	0.001	0.001	0.001	0.001	0.001	1.32916	0.670836	0.001	0.001	-10.3763	0.326443	0.000300778	-9.38982	0.419659	0.00133881	-0.986487	0.531675	0.146234	0	0	1
Q8CGK3	LONM_MOUSE	Lon protease homolog, mitochondrial (EC 3.4.21.-) (Lon protease-like protein) (LONP) (Mitochondrial ATP-dependent protease Lon) (Serine protease 15)	Lonp1	0.001	0.001	0.001	0.001	0.001	0.001	0	0	0	1.02118	0.887957	1.22241	0	0	0	0.812439	1.17738	0.878633	0.001	0.001	0.521925	0.478075	9.0277	1.0172	0.177596	8.90109	1.0272	0.181388	0	0	1	-0.126603	1.44562	0.894845
P11152	LIPL_MOUSE	Lipoprotein lipase (LPL) (EC 3.1.1.34)	Lpl	0.001	0.001	0.001	0.001	0.001	0.001	0.904563	0.686567	1.7006	0.709944	0.582293	1.27212	0.968053	0.378389	1.36183	1.15568	1.51985	0.760111	0.001	0.001	0.976014	1.02399	9.93076	0.40281	0.00681815	9.99998	0.37121	0.00451041	0	0	1	0.0692235	0.547771	0.848415
Q8BFW7-5	LPP_MOUSE	Lipoma-preferred partner homolog	Lpp	0.001	0.001	0.001	0.001	0.001	0.001	0.73385	0.910015	1.52939	0.0165163	0.013735	0.0109621	0.822091	0.836981	1.16767	0.0116522	5.22079	0.726347	0.001	0.001	0.535745	1.46425	9.0654	1.07338	0.198452	10.516	1.17166	0.23385	0	0	1	1.45055	1.589	0.277909
Q6PB66	LPPRC_MOUSE	Leucine-rich PPR motif-containing protein, mitochondrial (130 kDa leucine-rich protein) (LRP 130) (mLRP130)	Lrpprc	0.833353	0.905942	1.02968	0.829369	1.08778	1.31388	0.954545	0.971701	0.872153	1.04707	0.942946	1.29166	1.12216	1.1794	0.900037	0.761514	1.28345	0.673362	0.922992	1.07701	1.01335	0.986654	0.134737	0.159218	0.376833	-0.126413	0.291774	0.616968	0.22264	0.203693	0.366114	-0.0385093	0.262662	0.823712
P51885	LUM_MOUSE	Lumican (Keratan sulfate proteoglycan lumican) (KSPG lumican)	Lum	0.001	0.001	0.001	0.001	0.001	0.001	3.0645	0.0232028	0.0389952	0.359313	1.15378	1.16742	0.020961	2.82257	0.0297723	0.00122477	0.00138506	3.31688	0.001	0.001	0.967868	1.03213	9.91867	1.08328	0.201777	10.0114	1.4028	0.312691	0	0	1	0.0927449	1.77239	0.937518
Q922B1	MACD1_MOUSE	O-acetyl-ADP-ribose deacetylase MACROD1 (EC 3.2.2.-) (EC 3.5.1.-) (MACRO domain-containing protein 1) (Protein LRP16) ([Protein ADP-ribosylglutamate] hydrolase)	Macrod1	0.001	0.001	0.001	0.001	0.001	0.001	1.08713	0.0298606	0.756095	1.09965	1.10539	0.925798	1.93995	1.49884	0.688127	0.906843	0.933674	1.02865	0.001	0.001	0.833986	1.16601	9.70388	0.456439	0.0123755	10.1874	0.363546	0.00404495	0	0	1	0.483491	0.583526	0.221735
Q8BW75	AOFB_MOUSE	Amine oxidase [flavin-containing] B (EC 1.4.3.4) (Monoamine oxidase type B) (MAO-B)	Maob	1.56355	1.00943	0.951944	1.0272	0.775011	0.67287	0.643856	1.48437	1.01313	1.28305	0.778006	1.38972	0.549524	1.02875	1.28037	1.07383	0.956799	0.518594	1.17497	0.825027	1.09869	0.90131	-0.0968442	0.368484	0.760756	0.127583	0.357167	0.706547	-0.510115	0.296078	0.189454	-0.285688	0.41915	0.315676
A0A0B4J1M9	A0A0B4J1M9_MOUSE	Microtubule-associated protein	Map4	0.001	0.001	0.001	0.001	0.001	0.001	5.57537	0.0733774	0.12332	0.0195329	5.92045	0.0129643	0.0662878	0.0674884	0.094153	0.0137804	0.0155839	0.0176889	0.001	0.001	1.95417	0.0458304	10.9323	1.37382	0.303141	5.51823	0.687498	0.0662852	0	0	1	-5.41411	1.53624	0.143066
P26645	MARCS_MOUSE	Myristoylated alanine-rich C-kinase substrate (MARCKS)	Marcks	0.001	0.001	0.001	0.001	0.001	0.001	0.0703651	0.0872566	5.57134	0.044386	5.81923	0.0294598	0.078826	0.0802537	0.111962	0.0313143	0.0354124	0.0401959	0.001	0.001	1.93701	0.062994	10.9196	1.37249	0.302712	5.97714	0.468702	0.0149134	0	0	1	-4.94247	1.45032	0.146077
Q499X9	SYMM_MOUSE	Methionine--tRNA ligase, mitochondrial (EC 6.1.1.10) (Methionyl-tRNA synthetase 2) (Mitochondrial methionyl-tRNA synthetase) (MtMetRS)	Mars2	0.001	0.001	0.001	0.001	0.001	0.001	0.0313728	0.0389041	0.0653831	0.0119549	5.95131	0.00793467	0.0351452	5.77928	0.0499191	0.00843416	0.00953794	0.0108263	0.001	0.001	1.01781	0.98219	9.99125	2.1678	0.5042	9.93986	2.18428	0.507332	0	0	1	-0.051395	3.07741	0.979861
Q8K310	MATR3_MOUSE	Matrin-3	Matr3	0.001	0.001	0.001	0.001	0.001	0.001	0.00990653	0.00990653	0.00990653	0.775736	1.23078	0.678822	5.95047	0.00990653	0.00990653	0.994415	0.962559	1.35768	0.001	0.001	0.45251	1.54749	8.82181	1.04789	0.189136	10.5957	1.31374	0.283327	0	0	1	1.77391	1.68048	0.268029
P04247	MYG_MOUSE	Myoglobin	Mb	0.722054	0.778146	0.915342	1.10225	1.34606	1.13615	1.0038	0.749187	1.13468	0.912518	0.994913	1.0899	1.13819	0.963691	1.01045	1.16701	0.991872	0.843788	0.805181	1.19482	0.980832	1.01917	0.284694	0.162972	0.0930953	-0.229401	0.139595	0.0827863	0.569408	0.135328	0.0150712	0.0553126	0.166532	0.616769
Q99MR8	MCCA_MOUSE	Methylcrotonoyl-CoA carboxylase subunit alpha, mitochondrial (MCCase subunit alpha) (EC 6.4.1.4) (3-methylcrotonyl-CoA carboxylase 1) (3-methylcrotonyl-CoA carboxylase biotin-containing subunit) (3-methylcrotonyl-CoA:carbon dioxide ligase subunit alpha)	Mccc1	4.07184	0.001	0.001	1.92816	0.001	0.001	1.12654	1.54155	0.30495	0.94373	0.595756	1.10262	1.05332	1.89472	0.0789232	1.01705	1.01122	1.32964	1.35795	0.643385	0.935857	1.06414	-0.537068	1.47541	0.662166	0.725937	1.49977	0.468105	-1.07767	1.99771	0.658936	0.185332	0.659786	0.676922
Q3ULD5	MCCB_MOUSE	Methylcrotonoyl-CoA carboxylase beta chain, mitochondrial (MCCase subunit beta) (EC 6.4.1.4) (3-methylcrotonyl-CoA carboxylase 2) (3-methylcrotonyl-CoA carboxylase non-biotin-containing subunit) (3-methylcrotonyl-CoA:carbon dioxide ligase subunit beta)	Mccc2	0.755818	0.84692	0.998094	1.23246	1.19022	0.976489	0.384714	0.710372	1.08498	0.711139	1.07761	0.978258	1.68422	1.66633	0.469379	0.995911	1.1503	1.08678	0.866944	1.13306	0.824512	1.17549	-0.0723975	0.324316	0.810109	0.05304	0.367574	0.882714	0.386209	0.15186	0.0662795	0.511647	0.466079	0.137019
P14152	MDHC_MOUSE	Malate dehydrogenase, cytoplasmic (EC 1.1.1.37) (Cytosolic malate dehydrogenase)	Mdh1	0.809812	0.844255	1.07369	0.783465	1.42066	1.06812	1.11573	0.844045	1.18158	0.9201	0.997021	1.12883	1.09719	0.903251	0.858199	1.01141	1.04743	0.895214	0.909252	1.09075	1.03122	0.968782	0.181597	0.174234	0.244441	-0.171073	0.255613	0.391929	0.262565	0.271451	0.419811	-0.0901049	0.148357	0.372647
P08249	MDHM_MOUSE	Malate dehydrogenase, mitochondrial (EC 1.1.1.37)	Mdh2	0.799164	0.617013	1.05942	1.09399	1.25482	1.17559	0.774819	0.716235	0.928572	0.840139	1.19196	0.793679	0.96682	1.2686	1.34495	0.8222	0.78956	1.56247	0.8252	1.1748	0.874234	1.12577	0.0832755	0.283421	0.722002	-0.061508	0.259827	0.803229	0.5096	0.226994	0.0625747	0.364817	0.310341	0.11477
Q8BMF3	MAON_MOUSE	NADP-dependent malic enzyme, mitochondrial (NADP-ME) (EC 1.1.1.40) (Malic enzyme 3)	Me3	0.001	6	0.001	0.001	0.001	0.001	0.076814	0.0952536	5.53205	0.00642906	2.62831	0.00426708	0.0860504	0.087609	0.122223	0.0045357	3.35064	0.00582215	2.00067	0.001	1.39052	0.60948	-0.524856	2.05735	0.756038	9.25144	2.01262	0.473346	-10.9663	1.41351	0.373901	-1.18997	2.50706	0.485902
Q9DCS3	MECR_MOUSE	Trans-2-enoyl-CoA reductase, mitochondrial (EC 1.3.1.38)	Mecr	0.001	0.001	0.001	0.001	0.001	0.001	0.0504772	0.0625946	0.105198	1.22343	1.01741	0.812012	0.0565468	5.64487	0.0803172	0.863129	0.976087	1.10794	0.001	0.001	0.545186	1.45481	9.09061	0.894029	0.131879	10.5066	1.31922	0.285186	0	0	1	1.41601	1.59362	0.328536
Q811U4	MFN1_MOUSE	Mitofusin-1 (EC 3.6.5.-) (Transmembrane GTPase MFN1)	Mfn1	0.001	3.38938	0.001	0.001	1.32195	1.28867	1.4282	1.76504	0.000886511	0	0	0	1.4772	1.32779	0.000886511	0	0	0	1.13046	0.870541	0.532353	0.467647	-1.08645	2.00703	0.523471	-0.896493	1.58294	0.462805	-0.376924	1.57973	0.840461	-0.186965	2.00955	0.888636
E9Q3B9	E9Q3B9_MOUSE	Monoglyceride lipase	Mgll	0.001	2.51257	2.32292	0.001	1.16451	0.001	0.001	0.001	0.001	0.001	0.001	0.001	0.001	0.001	0.001	0.001	0.001	0.001	1.61216	0.388836	0.001	0.001	-10.6548	0.708298	0.0186351	-8.60302	1.41058	0.170471	-2.05176	1.57842	0.243788	0	0	1
E9QJW0	E9QJW0_MOUSE	Microsomal glutathione S-transferase 1	Mgst1	0.001	0.001	0.001	0.001	0.001	0.001	0.00777501	2.23239	3.73651	1.27603	0.855099	1.46854	0.00777501	0.00777501	0.00777501	0.562662	0.993879	0.843795	0.001	0.001	1.59606	0.403943	10.6403	0.731421	0.0752888	8.65801	1.02945	0.182375	0	0	1	-1.98229	1.26283	0.0569654
Q9CPU4	MGST3_MOUSE	Microsomal glutathione S-transferase 3 (Microsomal GST-3) (EC 2.5.1.18) (Microsomal GST-III)	Mgst3	2.05196	1.5148	0.767704	0.425706	0.677219	0.562608	0.00316406	1.68369	1.17116	0.87476	0.79003	1.20809	0.00316406	1.18122	1.9576	0.922152	1.31602	0.888953	1.44482	0.555178	0.955148	1.04485	-0.597096	0.649427	0.276771	0.912277	0.589249	0.244682	-1.37987	0.408839	0.0789619	0.129502	0.775771	0.801758
P34884	MIF_MOUSE	Macrophage migration inhibitory factor (MIF) (EC 5.3.2.1) (Delayed early response protein 6) (DER6) (Glycosylation-inhibiting factor) (GIF) (L-dopachrome isomerase) (L-dopachrome tautomerase) (EC 5.3.3.12) (Phenylpyruvate tautomerase)	Mif	0.001	0.001	0.001	0.001	0.001	0.001	0	0	0	0.975432	1.36235	0.67642	0	0	0	1.00905	0.542139	1.4346	0.001	0.001	0.502367	0.497633	8.9726	1.07527	0.199201	8.95894	1.12615	0.217916	0	0	1	-0.0136612	1.55706	0.989416
Q7TNS2	MIC10_MOUSE	MICOS complex subunit Mic10 (Mitochondrial inner membrane organizing system protein 1)	Minos1	0.001	0.001	0.001	0.001	0.001	0.001	0.001	0.001	0.001	0.001	0.001	0.001	0.001	0.001	0.001	0.001	0.001	0.001	0.001	0.001	0.001	0.001	0	0	1	0	0	1	0	0	1	0	0	1
Q99J39	DCMC_MOUSE	Malonyl-CoA decarboxylase, mitochondrial (MCD) (EC 4.1.1.9)	Mlycd	0.001	0.001	0.001	0.001	0.001	0.001	0.941743	1.17172	0.895064	1.18306	1.13477	0.000927432	1.22136	0.907297	0.862811	1.09587	1.46924	1.11613	0.001	0.001	0.88788	1.11212	9.79422	0.463986	0.0133306	10.1191	0.181277	6.57073e-05	0	0	1	0.324875	0.498141	0.299922
Q99J39-2	DCMC_MOUSE	Malonyl-CoA decarboxylase, mitochondrial (MCD) (EC 4.1.1.9)	Mlycd	0.001	0.001	0.001	0.001	0.001	0.001	0.941743	1.17172	0.895064	1.18306	1.13477	0.000927432	1.22136	0.907297	0.862811	1.09587	1.46924	1.11613	0.001	0.001	0.88788	1.11212	9.79422	0.463986	0.0133306	10.1191	0.181277	6.57073e-05	0	0	1	0.324875	0.498141	0.299922
P56379	68MP_MOUSE	6.8 kDa mitochondrial proteolipid	Mp68	1.04834	1.02246	1.01506	0.915882	0.997763	1.0005	0.964734	1.10529	1.04506	0.90678	0.752702	1.32563	0.693849	1.16113	1.02993	0.837702	1.05533	1.12186	1.02862	0.971381	1.0167	0.9833	-0.016815	0.174918	0.921206	0.0175948	0.172509	0.916356	-0.0825998	0.0427303	0.124687	-0.04819	0.241929	0.764063
P63030	MPC1_MOUSE	Mitochondrial pyruvate carrier 1 (Brain protein 44-like protein)	Mpc1	0.393918	2.07549	0.333788	0.001	1.87932	1.31748	0.001	0.001	0.001	0.001	0.001	0.001	0.001	0.001	0.001	0.001	0.001	0.001	0.934398	1.06594	0.001	0.001	-9.86789	0.86392	0.041122	-10.0579	0.738489	0.0222612	0.190011	1.13654	0.876959	0	0	1
Q9D023	MPC2_MOUSE	Mitochondrial pyruvate carrier 2 (Brain protein 44)	Mpc2	1.19805	1.04826	1.00247	0.85713	0.927095	0.966996	1.05264	1.08	0.870112	0.840299	1.02835	1.27036	1.01574	1.1456	0.835908	0.903562	1.25051	0.706914	1.08293	0.917074	1.02363	0.976372	-0.0812433	0.159278	0.575844	0.090393	0.194778	0.642394	-0.239825	0.0916525	0.0691546	-0.0681891	0.234324	0.659542
Q924M7	MPI_MOUSE	Mannose-6-phosphate isomerase (EC 5.3.1.8) (Phosphohexomutase) (Phosphomannose isomerase) (PMI)	Mpi	0.001	0.001	0.001	0.001	0.001	0.001	2.05231	0.0131278	0.0220629	1.15713	0.00386701	2.1319	0.0118594	1.81954	2.0811	0.764001	1.00536	0.937737	0.001	0.001	0.896733	1.10327	9.80854	1.0453	0.187746	10.1076	0.620565	0.0435115	0	0	1	0.299031	1.21563	0.699095
P11247	PERM_MOUSE	Myeloperoxidase (MPO) (EC 1.11.2.2) [Cleaved into: Myeloperoxidase light chain; Myeloperoxidase heavy chain]	Mpo	0.001	0.001	0.001	0.001	0.001	0.001	0.0112927	0.0112927	0.0112927	0	0	0	5.94354	0.0112927	0.0112927	0	0	0	0.001	0.001	0.00564633	0.994354	2.49731	1	0.249073	9.95762	2.22592	0.515048	0	0	1	7.4603	2.44023	0.341422
P27573	MYP0_MOUSE	Myelin protein P0 (Myelin peripheral protein) (MPP) (Myelin protein zero)	Mpz	0.001	0.001	2.80692	0.001	3.19308	0.001	0.001	0.001	0.001	0.001	0.001	0.001	0.001	0.001	0.001	0.001	0.001	0.001	0.936305	1.06503	0.001	0.001	-9.87084	1.4127	0.170471	-10.0567	1.41289	0.170471	0.18584	1.99799	0.93197	0	0	1
Q9CQX8	RT36_MOUSE	28S ribosomal protein S36, mitochondrial (MRP-S36) (S36mt)	Mrps36	0.001	0.001	0.001	0.001	0.001	0.001	0.0132916	0.0164824	0.0277007	0.0489974	0.0407463	5.79222	0.0148899	5.90649	0.0211491	0.0345677	0.0390916	0.044372	0.001	0.001	0.989907	1.01009	9.95115	2.1696	0.504553	9.98027	2.16788	0.504218	0	0	1	0.0291226	3.06706	0.988548
P26041	MOES_MOUSE	Moesin (Membrane-organizing extension spike protein)	Msn	0.001	0.001	0.001	0.001	0.001	0.001	1.71129	1.14589	1.88424	0.640108	1.35053	1.08201	0.543642	0.687637	0.0273092	1.28941	1.24371	0.39424	0.001	0.001	1.30234	0.697657	10.3469	0.316551	0.00191743	9.44637	0.644641	0.0498858	0	0	1	-0.900521	0.718169	0.0510193
Q9D6Y7	MSRA_MOUSE	Mitochondrial peptide methionine sulfoxide reductase (EC 1.8.4.11) (Peptide-methionine (S)-S-oxide reductase) (Peptide Met(O) reductase) (Protein-methionine-S-oxide reductase) (PMSR)	Msra	0.001	0.001	0.001	0.001	0.001	0.001	0.0294364	0.0365027	0.0613474	5.94278	0.0121881	0.00972754	0.0329759	0.0335732	5.80616	0.0103399	0.0116931	0.0132726	0.001	0.001	1.01533	0.98467	9.98773	2.17042	0.504698	9.9435	2.18983	0.508373	0	0	1	-0.0442369	3.08319	0.982697
Q7JCZ0	Q7JCZ0_MOUSE	ATP synthase protein 8	mt-Atp8	1.12241	1.05633	0.998896	0.932198	0.90146	0.988712	0.995635	1.23363	1.12724	1.021	0.833501	1.23833	0.857113	0.987729	0.79865	0.922387	1.35295	0.631828	1.05921	0.94079	1.07489	0.925109	0.0212016	0.14101	0.87521	-0.0242493	0.242183	0.917358	-0.171044	0.0611971	0.0541938	-0.216494	0.27348	0.232021
Q7JCZ1	Q7JCZ1_MOUSE	Cytochrome c oxidase subunit 2	mt-Co2	1.26839	1.1349	0.972888	0.893251	0.842751	0.887822	1.00183	1.16843	1.10249	0.717911	1.02998	1.12976	0.836819	1.09939	0.791033	1.05884	1.23506	0.828449	1.12539	0.874608	1.02507	0.974932	-0.134709	0.180362	0.400898	0.156666	0.171822	0.387641	-0.36372	0.110439	0.044782	-0.0723447	0.223286	0.625244
Q7JCX7	Q7JCX7_MOUSE	Cytochrome c oxidase subunit 3	mt-Co3	2.49771	1.07919	0.001	0.838342	1.12446	0.460293	0.001	0.001	0.001	0.001	0.001	0.001	0.001	0.001	0.001	0.001	0.001	0.001	1.19263	0.807699	0.001	0.001	-10.2199	0.857287	0.0399416	-9.65767	0.336771	0.000364967	-0.562263	0.921062	0.633998	0	0	1
Q7JCZ3	Q7JCZ3_MOUSE	Cytochrome b	mt-Cytb	1.64995	1.21938	1.0271	0.338276	0.918372	0.84692	0.573481	0.687627	1.51221	0.160416	1.10296	1.05709	1.44581	0.621483	1.15939	1.03864	1.54057	1.10033	1.29881	0.701189	0.848964	1.15104	-0.613416	0.547776	0.187388	0.715057	0.450429	0.0902801	-0.889315	0.419367	0.082541	0.439157	0.571906	0.227791
Q7GIP5	Q7GIP5_MOUSE	NADH-ubiquinone oxidoreductase chain 3 (EC 1.6.5.3)	mt-Nd3	2.77402	1.83037	0.001	0.827402	0.568213	0.001	0.001	0.001	0.001	0.001	0.001	0.001	0.001	0.001	0.001	0.001	0.001	0.001	1.53513	0.465538	0.001	0.001	-10.5841	0.749884	0.0236888	-8.86276	0.741293	0.0227285	-1.72139	1.05444	0.276607	0	0	1
Q7JCY6	Q7JCY6_MOUSE	NADH-ubiquinone oxidoreductase chain 4 (EC 1.6.5.3)	mt-Nd4	1.40289	1.63165	0.503529	0.859774	0.773915	0.828238	3.04566	0.00476877	0.00476877	0.226011	0.226011	4.86994	1.88276	0.00476877	1.05728	0.226011	0.226011	0.226011	1.17936	0.820642	1.39619	0.603806	0.243498	1.41421	0.867892	-0.442668	1.09701	0.632354	-0.523177	0.415126	0.357441	-1.20934	1.741	0.396721
Q9MD82	Q9MD82_MOUSE	NADH-ubiquinone oxidoreductase chain 5 (EC 1.6.5.3)	mt-Nd5	0.960617	1.0126	1.01418	0.651609	1.3502	1.0108	1.10205	0.996301	1.01947	0.056648	0.056648	0.056648	0.936455	0.864416	1.0813	5.71676	0.056648	0.056648	0.995799	1.0042	0.547961	1.45204	-0.861781	0.898879	0.207561	0.532032	1.3731	0.737472	0.0121209	0.285139	0.968888	1.40593	1.61619	0.33867
Q791V5	MTCH2_MOUSE	Mitochondrial carrier homolog 2	Mtch2	0.001	0.001	0.001	0.001	0.001	0.001	0.98912	1.1261	1.06668	0.833415	0.994227	1.38625	0.954436	1.11397	0.749698	0.982326	1.26113	0.542652	0.001	0.001	1.06596	0.934035	10.0579	0.158525	2.74748e-05	9.86733	0.250809	0.000498952	0	0	1	-0.19061	0.296707	0.331184
Q9D050	Q9D050_MOUSE	Mitochondrial carrier homolog 2	Mtch2	1.22583	0.98766	0.81931	0.988161	1.03161	0.947433	0.001	0.001	0.001	0.001	0.001	0.001	0.001	0.001	0.001	0.001	0.001	0.001	1.01093	0.989068	0.001	0.001	-9.98147	0.16497	3.55555e-06	-9.94993	0.0347509	7.37298e-11	-0.0315444	0.16859	0.864737	0	0	1
Q9CRB8	MTFP1_MOUSE	Mitochondrial fission process protein 1 (Mitochondrial 18 kDa protein) (MTP18)	Mtfp1	0.729818	0.886903	1.15075	0.898784	1.21182	1.12192	1.02916	1.06125	0.84755	1.00004	1.18463	1.15816	1.18044	1.04257	0.839035	0.92832	0.871935	0.856918	0.922491	1.07751	1.0468	0.953202	0.182376	0.216036	0.288885	-0.176846	0.176832	0.255558	0.224093	0.224415	0.371299	-0.135128	0.166068	0.232862
P03888	NU1M_MOUSE	NADH-ubiquinone oxidoreductase chain 1 (EC 1.6.5.3) (NADH dehydrogenase subunit 1)	Mtnd1	1.59217	1.05858	1.00554	0.771974	0.781993	0.78974	1.44413	0.910267	0.999287	0.649416	1.20118	1.34129	0.956085	1.02262	0.667605	1.20611	1.32929	0.272719	1.21876	0.781236	1.09093	0.909072	-0.159863	0.329007	0.570528	0.218636	0.387253	0.596313	-0.641589	0.217568	0.0798359	-0.263091	0.459211	0.3805
F7C846	F7C846_MOUSE	Metaxin-1	Mtx1	0.001	0.001	0.001	0.001	0.001	0.001	0.00459773	0.00459773	2.4796	0.914477	0.615299	1.39319	3.502	0.00459773	0.00459773	0.948209	1.38539	0.743432	0.001	0.001	0.901961	1.09804	9.81692	0.951921	0.152992	10.1007	1.07764	0.199646	0	0	1	0.283792	1.43787	0.770395
O88441	MTX2_MOUSE	Metaxin-2 (Mitochondrial outer membrane import complex protein 2)	Mtx2	0.744573	0.276106	1.22293	1.009	1.24953	1.49786	1.05049	0.847809	0.948265	1.03656	0.748922	1.00443	1.14188	0.844132	1.16742	1.17032	1.13692	0.90286	0.747868	1.25213	0.939412	1.06059	0.328974	0.529632	0.352961	-0.239522	0.203354	0.17633	0.74353	0.540882	0.176498	0.175034	0.171199	0.147148
A2AMM0	MURC_MOUSE	Muscle-related coiled-coil protein (Muscle-restricted coiled-coil protein)	Murc	0.001	0.001	0.001	0.001	2.57692	3.42308	0.0127386	0.0157966	0.0265481	0.55513	1.3749	0.546974	3.26959	0.0145288	2.6608	0.943872	0.545287	2.03384	0.001	2.00033	0.422014	1.57799	8.72115	1.15691	0.229244	-0.342156	1.03689	0.690652	10.966	0.727546	0.123972	1.90272	1.37269	0.0680658
P16332	MUTA_MOUSE	Methylmalonyl-CoA mutase, mitochondrial (MCM) (EC 5.4.99.2) (Methylmalonyl-CoA isomerase)	Mut	1.12637	0.001	1.16608	1.24701	1.10004	1.3605	1.64469	1.68788	0.0174539	0.00359056	0.955241	1.69544	0.00938197	1.29009	1.3505	1.3608	1.98168	0.0032516	0.764483	1.23585	1.00072	0.999284	0.388476	1.02654	0.679499	-0.306537	0.74443	0.641449	0.692948	0.711748	0.292599	-0.00206532	1.04947	0.997626
Q3UIK0	Q3UIK0_MOUSE	Myosin-binding protein C, cardiac-type	Mybpc3	0.778652	0.691214	0.98307	1.07207	1.14655	1.32844	1.02052	0.861846	1.10306	1.00487	1.18018	0.971902	1.07349	1.03815	0.902935	0.913813	1.03303	0.896209	0.817646	1.18235	1.02373	0.97627	0.324287	0.178659	0.048826	-0.27631	0.117999	0.0205292	0.532115	0.17512	0.0340125	-0.0684822	0.123189	0.412043
E9Q9T8	E9Q9T8_MOUSE	Myosin-binding protein C, cardiac-type	Mybpc3	0.001	0.001	0.001	0.001	0.001	0.001	1.05557	0.800075	1.04668	1.12578	0.979773	0.98986	1.19643	1.10416	0.797087	0.741481	1.21896	0.944153	0.001	0.001	0.999622	1.00038	9.96524	0.101336	1.36824e-06	9.96633	0.186343	7.84887e-05	0	0	1	0.00108986	0.212115	0.993804
E9QPE7	E9QPE7_MOUSE	Myosin-11	Myh11	0.001	0.001	0.001	0.001	0.001	0.001	1.23416	3.20811	0.0124759	0.774163	1.992	0.552121	0.769969	0.765756	0.00952519	0.992807	1.03996	0.64894	0.001	0.001	1.29551	0.704494	10.3393	0.810648	0.101736	9.46044	0.481283	0.0157219	0	0	1	-0.878858	0.942753	0.258722
E9Q264	E9Q264_MOUSE	Protein Myh15	Myh15	0.096075	1.25873	1.47386	0.478087	1.11891	1.57434	0.183217	1.23437	0.355176	1.18334	0.318444	1.23307	1.05334	1.59244	1.58146	1.2203	1.77231	0.272531	0.942889	1.05711	0.75127	1.24873	-0.327756	0.895266	0.65872	0.240334	0.58372	0.636042	0.164967	0.770012	0.840834	0.733057	0.741156	0.135385
Q02566	MYH6_MOUSE	Myosin-6 (Myosin heavy chain 6) (Myosin heavy chain, cardiac muscle alpha isoform) (MyHC-alpha)	Myh6	1.12314	1.04849	0.850316	1.00879	0.927567	1.04169	0.996779	0.946535	1.04189	1.04417	0.71348	1.04376	0.975892	1.00054	1.03837	1.12091	1.22501	0.852671	1.00732	0.992685	0.964435	1.03556	-0.0627588	0.167131	0.660878	0.0610101	0.122427	0.60603	-0.0211073	0.124081	0.876283	0.102662	0.165907	0.359299
Q91Z83	MYH7_MOUSE	Myosin-7 (Myosin heavy chain 7) (Myosin heavy chain slow isoform) (MyHC-slow) (Myosin heavy chain, cardiac muscle beta isoform) (MyHC-beta)	Myh7	1.05656	0.944184	0.869709	1.354	0.75202	1.02353	1.06395	0.907304	0.802253	1.17513	1.15382	1.30924	0.872601	1.06937	1.28452	0.812448	0.959889	0.589472	0.956818	1.04318	1.06862	0.931383	0.159428	0.178229	0.370599	-0.163544	0.330596	0.557256	0.124674	0.24924	0.660433	-0.198297	0.28096	0.289979
A2AQP0	MYH7B_MOUSE	Myosin-7B (Myosin cardiac muscle beta chain) (Myosin heavy chain 7B, cardiac muscle beta isoform)	Myh7b	0.001	0.001	0.001	0.001	0.001	0.001	1.00909	1.04643	1.66528	0.858755	0.871359	1.01937	0.88316	1.12109	0.274954	0.997317	1.44226	0.81094	0.001	0.001	1.07838	0.921621	10.0746	0.252499	0.000519033	9.84803	0.383236	0.00531348	0	0	1	-0.22662	0.45894	0.450104
Q8VDD5	MYH9_MOUSE	Myosin-9 (Cellular myosin heavy chain, type A) (Myosin heavy chain 9) (Myosin heavy chain, non-muscle IIa) (Non-muscle myosin heavy chain A) (NMMHC-A) (Non-muscle myosin heavy chain IIa) (NMMHC II-a) (NMMHC-IIA)	Myh9	1.49815	0.851485	1.00626	1.01739	0.736405	0.890307	0.597451	2.20249	0.514134	1.81933	0.729909	0.85179	1.1928	0.762511	0.730616	0.656964	1.02196	0.920046	1.11863	0.881368	1.11918	0.880816	0.000712255	0.629863	0.999041	-0.000904499	0.247242	0.996785	-0.343918	0.278806	0.324121	-0.345535	0.616541	0.447798
P05977	MYL1_MOUSE	Myosin light chain 1/3, skeletal muscle isoform (MLC1/MLC3) (MLC1F/MLC3F) (Myosin light chain alkali 1/2) (Myosin light chain A1/A2)	Myl1	0.001	0.001	0.001	0.001	0.001	0.001	0.0126492	0.0156857	0.0263618	0.00337097	0.0028033	0.00223737	2.47698	0.0144268	3.45389	2.7127	3.27584	0.00305275	0.001	0.001	0.010518	1.98948	3.39479	0.833768	0.141305	10.9582	0.722789	0.0725402	0	0	1	7.56338	1.10345	0.0116953
Q6ZWQ9	Q6ZWQ9_MOUSE	MCG5400 (Protein Myl12a) (Uncharacterized protein)	Myl12a	0.001	0.001	0.001	0.001	0.001	0.001	0.398921	1.13832	0.168092	1.59486	1.26466	0.806923	2.04699	1.47364	0.774036	0.713559	0.771057	0.848932	0.001	0.001	0.895298	1.1047	9.80622	0.552468	0.0280222	10.1094	0.447008	0.0112246	0	0	1	0.303217	0.710659	0.518065
Q3THE2	ML12B_MOUSE	Myosin regulatory light chain 12B (Myosin regulatory light chain 2-B, smooth muscle isoform) (Myosin regulatory light chain 20 kDa) (MLC20) (Myosin regulatory light chain MRLC2)	Myl12b	0.001	0.001	0.001	0.001	0.001	0.001	0.99169	0.767841	0.794383	1.62829	0.848529	0.91042	1.6448	0.621558	1.17973	0.802399	0.771526	1.03883	0.001	0.001	0.990193	1.00981	9.95157	0.297705	0.00135994	9.97986	0.334229	0.00258709	0	0	1	0.0282986	0.44759	0.923966
P51667	MLRV_MOUSE	Myosin regulatory light chain 2, ventricular/cardiac muscle isoform (MLC-2) (MLC-2v) (Myosin light chain 2, slow skeletal/ventricular muscle isoform) (MLC-2s/v)	Myl2	0.585383	0.832639	1.04104	1.0937	1.415	1.03224	1.06142	0.809246	0.918838	1.06205	0.994	0.991466	0.990726	1.02356	1.19621	1.17916	0.981275	0.79204	0.819687	1.18031	0.972838	1.02716	0.247126	0.244493	0.18296	-0.200506	0.194065	0.235433	0.526026	0.268042	0.111674	0.0783937	0.159973	0.46956
P09542	MYL3_MOUSE	Myosin light chain 3 (Myosin alkali light chain 1, ventricular/slow skeletal muscle isoform) (Myosin light chain 1, slow-twitch muscle B/ventricular isoform) (MLC1SB)	Myl3	0.606359	0.740546	1.0957	1.06442	1.42207	1.07091	1.06008	0.790638	1.0438	1.11927	1.07414	0.97449	0.934355	0.950702	1.22042	1.15101	0.909447	0.771648	0.8142	1.1858	1.0104	0.989598	0.311474	0.274901	0.142058	-0.260946	0.208116	0.162831	0.542405	0.290083	0.118984	-0.030016	0.186372	0.807261
Q9CZ19	Q9CZ19_MOUSE	Myosin light chain 4 (Myosin, light polypeptide 4)	Myl4	2.60502	2.5111	0.571598	0.184394	0.127888	0.001	1.05278	0.738791	0.623345	1.18449	0.954112	1.0031	0.764969	1.21524	1.60488	1.20719	0.913724	0.737386	1.89591	0.104427	0.926102	1.0739	-1.03364	0.535158	0.0687227	3.36229	0.786978	0.00197158	-4.18232	0.885232	0.0544169	0.213613	0.349417	0.378063
Q60605	MYL6_MOUSE	Myosin light polypeptide 6 (17 kDa myosin light chain) (LC17) (Myosin light chain 3) (MLC-3) (Myosin light chain alkali 3) (Myosin light chain A3) (Smooth muscle and nonmuscle myosin light chain alkali 6)	Myl6	0.805701	0.001	0.36561	0.001	4.63015	0.198539	2.203	0.945463	0.116726	2.30946	0.58587	0.764155	0.746201	0.000594388	1.98801	0.648584	0.769162	0.922772	0.39077	1.6099	1.15411	0.845888	1.56239	1.10139	0.213386	-0.92843	1.4989	0.495099	2.04258	1.57199	0.469909	-0.448245	0.994298	0.51011
Q60605-2	MYL6_MOUSE	Myosin light polypeptide 6 (17 kDa myosin light chain) (LC17) (Myosin light chain 3) (MLC-3) (Myosin light chain alkali 3) (Myosin light chain A3) (Smooth muscle and nonmuscle myosin light chain alkali 6)	Myl6	0.805701	0.001	0.36561	0.001	4.63015	0.198539	2.203	0.945463	0.116726	2.30946	0.58587	0.764155	0.746201	0.000594388	1.98801	0.648584	0.769162	0.922772	0.39077	1.6099	1.15411	0.845888	1.56239	1.10139	0.213386	-0.92843	1.4989	0.495099	2.04258	1.57199	0.469909	-0.448245	0.994298	0.51011
Q9QVP4	MLRA_MOUSE	Myosin regulatory light chain 2, atrial isoform (MLC-2a) (MLC2a) (Myosin light chain 2a) (Myosin regulatory light chain 7)	Myl7	1.21478	0.942201	0.938271	0.977457	0.646251	1.28104	1.0847	0.654658	1.05083	1.25069	1.10514	0.857168	1.07969	1.02909	1.10103	1.34429	0.684409	0.758293	1.03175	0.968249	1.00053	0.999468	-0.0443277	0.230039	0.829657	0.0457825	0.347458	0.8729	-0.0916457	0.295667	0.772079	-0.00153553	0.293642	0.993692
Q9WTI7	MYO1C_MOUSE	Unconventional myosin-Ic (Myosin I beta) (MMI-beta) (MMIb)	Myo1c	1.32752	0.589482	0.996329	0.800862	1.10451	1.1813	0.767886	0.955133	0.894528	1.54026	0.478924	1.01655	0.96996	1.05976	1.35274	0.857284	1.31945	0.787534	0.971111	1.02889	0.942213	1.05779	-0.0435837	0.459613	0.911669	0.0399625	0.258188	0.861589	0.0833789	0.349414	0.823732	0.166925	0.394734	0.516736
Z4YJF5	Z4YJF5_MOUSE	Myomesin-1	Myom1	0.675641	0.782339	1.04919	1.00681	1.22671	1.25931	1.00103	0.859868	1.03895	1.14547	1.01678	1.06002	0.997172	1.07034	1.03263	0.943056	1.11599	0.718691	0.835723	1.16428	1.02035	0.979646	0.287973	0.205757	0.083977	-0.249101	0.162889	0.104319	0.478338	0.211222	0.0737732	-0.0587362	0.155738	0.56864
Q62234	MYOM1_MOUSE	Myomesin-1 (Myomesin family member 1) (Skelemin)	Myom1	0.583671	0.897692	1.13252	1.15094	1.08035	1.15484	0.994119	0.826946	1.04653	1.19699	0.923283	1.01363	0.997021	0.961823	1.17356	1.03314	1.00529	0.827661	0.871294	1.12871	1.00025	0.999749	0.199131	0.281822	0.346575	-0.175032	0.106433	0.102295	0.37344	0.259831	0.184711	-0.000723134	0.152444	0.994279
Q14BI5	Q14BI5_MOUSE	Myomesin 2 (Protein Myom2)	Myom2	0.703626	0.870098	1.01451	1.07474	1.11733	1.21971	0.975538	0.821022	1.06361	1.05758	1.03157	0.925171	1.00241	1.03926	1.09815	1.13183	1.1373	0.716549	0.862744	1.13726	0.979083	1.02092	0.182499	0.171234	0.19517	-0.155691	0.151232	0.276782	0.398553	0.156649	0.0510357	0.060363	0.166293	0.589631
Q9JIF9	MYOTI_MOUSE	Myotilin (Myofibrillar titin-like Ig domains protein) (Titin immunoglobulin domain protein)	Myot	0.001	0.001	0.001	0.001	0.001	0.001	5.88869	0.0192347	0.0323262	2.84348	1.5175	0.00315584	0.0173762	0.017691	0.0246806	0.00335451	1.6282	0.00430593	0.001	0.001	1.7174	0.282602	10.746	1.24362	0.259282	8.14263	2.12956	0.497897	0	0	1	-2.60338	2.4661	0.178819
Q9JJW5	MYOZ2_MOUSE	Myozenin-2 (Calsarcin-1) (FATZ-related protein 2)	Myoz2	0.609536	0.744817	0.925251	1.23172	1.32699	1.16169	1.12768	0.774241	0.398919	0.736732	1.3488	0.758127	1.16625	1.24081	1.2921	1.07278	0.742148	1.34141	0.759868	1.24013	0.857417	1.14258	0.174248	0.393739	0.653479	-0.118194	0.18243	0.490006	0.706673	0.17875	0.00964601	0.414231	0.395424	0.110046
Q5DTJ9	MYPN_MOUSE	Myopalladin	Mypn	0.001	0.001	0.001	0.001	0.001	0.001	0.0513659	0.0636966	0.10705	0.00365137	1.42247	1.54559	5.63757	0.0585845	0.0817312	1.43629	0.00291316	1.58908	0.001	0.001	0.532303	1.4677	9.05611	1.26728	0.268048	10.5193	1.34714	0.294473	0	0	1	1.46323	1.84954	0.340341
Q60817	NACA_MOUSE	Nascent polypeptide-associated complex subunit alpha (Alpha-NAC) (Alpha-NAC/1.9.2)	Naca	0.001	0.001	0.001	0.001	0.001	0.001	1.00699	0.0157591	0.0264851	0.00285743	0.00237625	0.00189653	4.91605	0.0144943	0.020221	1.53461	1.63833	2.81993	0.001	0.001	0.176061	1.82394	7.45993	2.11126	0.495203	10.8328	0.928246	0.144029	0	0	1	3.37291	2.30631	0.0594442
Q99KQ4	NAMPT_MOUSE	Nicotinamide phosphoribosyltransferase (NAmPRTase) (Nampt) (EC 2.4.2.12) (Pre-B-cell colony-enhancing factor 1 homolog) (PBEF) (Visfatin)	Nampt	0.001	0.001	0.001	0.001	0.001	0.001	0.0328589	0.0407468	0.0684801	0.565005	0.0196237	0.0156621	5.76815	0.0374767	0.0522836	0.016648	2.59321	2.78986	0.001	0.001	0.123729	1.87627	6.95105	1.60099	0.375459	10.8737	1.1235	0.21634	0	0	1	3.92261	1.95587	0.093911
Q78ZA7	NP1L4_MOUSE	Nucleosome assembly protein 1-like 4	Nap1l4	0.001	0.001	0.001	0.001	0.001	0.001	0.73385	0.910015	1.52939	0.920031	1.74859	0.287287	0.822091	0.836981	1.16767	1.29648	0.00155637	1.74606	0.001	0.001	1.02153	0.978472	9.99651	0.478099	0.0152369	9.93439	0.547979	0.0271137	0	0	1	-0.062127	0.727227	0.897027
Q8BLF1	NCEH1_MOUSE	Neutral cholesterol ester hydrolase 1 (NCEH) (EC 3.1.1.-) (Arylacetamide deacetylase-like 1) (Chlorpyrifos oxon-binding protein) (CPO-BP)	Nceh1	1.12331	0.918098	1.04908	0.728477	1.22711	0.953927	0.001	0.001	0.001	0.001	0.001	0.001	0.001	0.001	0.001	0.001	0.001	0.001	1.03016	0.969838	0.001	0.001	-10.0087	0.0823551	3.01531e-08	-9.9216	0.210217	1.79933e-05	-0.0870566	0.225773	0.718919	0	0	1
P09405	NUCL_MOUSE	Nucleolin (Protein C23)	Ncl	0.001	0.001	0.001	0.001	0.001	0.001	0.670989	0.740829	0.806291	0.719151	1.64297	0.522824	1.85074	1.26061	0.670543	0.565071	0.712144	1.83784	0.001	0.001	0.850509	1.14949	9.73218	0.429018	0.00926484	10.1668	0.4685	0.01391	0	0	1	0.434596	0.635255	0.328297
Q9QYG0	NDRG2_MOUSE	Protein NDRG2 (N-myc downstream-regulated gene 2 protein) (Protein Ndr2)	Ndrg2	0.810281	1.08506	1.01189	0.883404	1.09789	1.11148	1.13228	0.965151	0.78513	1.00698	1.04288	1.04277	1.66516	0.933634	0.518638	1.14558	0.976033	0.785747	0.969076	1.03092	0.995868	1.00413	0.0393439	0.160893	0.770232	-0.0379883	0.365514	0.912754	0.0892557	0.15698	0.605478	0.0119235	0.367211	0.960987
O35683	NDUA1_MOUSE	NADH dehydrogenase [ubiquinone] 1 alpha subcomplex subunit 1 (Complex I-MWFE) (CI-MWFE) (NADH-ubiquinone oxidoreductase MWFE subunit)	Ndufa1	0.962302	1.18548	0.686732	1.51983	1.08278	0.562878	1.09034	1.12464	1.22544	0.874028	1.00559	1.23781	0.700206	0.823425	1.03595	1.00941	1.02441	0.848743	0.944838	1.05516	1.09298	0.907024	0.210122	0.244706	0.275841	-0.218251	0.395575	0.480353	0.159324	0.428998	0.741445	-0.269048	0.179781	0.0412111
Q99LC3	NDUAA_MOUSE	NADH dehydrogenase [ubiquinone] 1 alpha subcomplex subunit 10, mitochondrial (Complex I-42kD) (CI-42kD) (NADH-ubiquinone oxidoreductase 42 kDa subunit)	Ndufa10	0.817498	0.832657	1.07125	0.969396	1.12315	1.18605	1.06325	0.916452	0.993447	1.05859	1.03852	1.09251	0.992363	0.779903	1.25458	1.08579	0.952611	0.771978	0.907135	1.09286	1.02713	0.972871	0.179229	0.139944	0.110938	-0.167795	0.192242	0.343522	0.268726	0.152793	0.14977	-0.0782983	0.182197	0.511478
G5E814	G5E814_MOUSE	MCG5603 (NADH dehydrogenase [ubiquinone] 1 alpha subcomplex subunit 11)	Ndufa11	1.24341	0.979137	0.966674	0.819081	0.967955	1.02375	0.958329	1.01076	0.98304	1.63531	0.00207518	1.24865	1.06623	1.04316	0.938483	1.16971	0.90667	1.03759	1.06307	0.936928	0.973026	1.02697	-0.127689	0.520825	0.79172	0.13239	0.124692	0.234174	-0.18223	0.151368	0.311439	0.0778489	0.513707	0.814449
Q7TMF3	NDUAC_MOUSE	NADH dehydrogenase [ubiquinone] 1 alpha subcomplex subunit 12 (Complex I-B17.2) (CI-B17.2) (CIB17.2) (NADH-ubiquinone oxidoreductase subunit B17.2)	Ndufa12	0.77228	0.761836	0.969692	1.29785	1.01648	1.18186	1.03393	0.764807	1.06763	0.976744	0.979359	1.04603	0.987735	1.08967	1.05623	1.06165	0.990749	0.94546	0.834602	1.1654	0.978084	1.02192	0.228869	0.154258	0.114404	-0.189546	0.110735	0.0564321	0.481661	0.151462	0.0355057	0.0632463	0.11453	0.405972
Q9ERS2	NDUAD_MOUSE	NADH dehydrogenase [ubiquinone] 1 alpha subcomplex subunit 13 (Cell death regulatory protein GRIM-19) (Complex I-B16.6) (CI-B16.6) (Gene associated with retinoic and interferon-induced mortality 19 protein) (GRIM-19) (Gene associated with retinoic and IFN-induced mortality 19 protein) (NADH-ubiquinone oxidoreductase B16.6 subunit)	Ndufa13	1.14827	0.956338	1.05334	0.931882	0.920241	0.989938	0.994608	1.13873	1.07381	1.09724	0.930263	1.21426	0.910562	0.93484	0.947442	0.916804	1.08304	0.758396	1.05265	0.947354	1.07482	0.92518	0.0300737	0.113802	0.762623	-0.0341684	0.107116	0.737097	-0.152046	0.0810942	0.151249	-0.216288	0.133598	0.0298858
Q9CQ75	NDUA2_MOUSE	NADH dehydrogenase [ubiquinone] 1 alpha subcomplex subunit 2 (Complex I-B8) (CI-B8) (NADH-ubiquinone oxidoreductase B8 subunit)	Ndufa2	0.001	0.001	2.36829	1.13623	1.49743	0.998056	1.64395	0.5337	0.894823	1.01617	0.882802	1.17359	0.57699	1.07629	1.27425	1.16182	1.06799	0.697636	0.790095	1.21057	1.02417	0.975829	0.374358	1.45038	0.689449	-0.310988	0.31069	0.259171	0.615589	1.42309	0.628213	-0.0697575	0.418248	0.802479
Q9CQ91	NDUA3_MOUSE	NADH dehydrogenase [ubiquinone] 1 alpha subcomplex subunit 3 (Complex I-B9) (CI-B9) (NADH-ubiquinone oxidoreductase B9 subunit)	Ndufa3	1.34486	1.21237	0.875627	0.603274	1.18394	0.779919	0.93646	0.977673	0.91597	0.931908	1.27848	0.885155	1.17476	1.0844	0.910736	0.865913	0.842554	1.19599	1.14429	0.855712	0.987607	1.01239	-0.212441	0.218901	0.254517	0.242572	0.318024	0.32229	-0.419253	0.332361	0.26249	0.0357597	0.196451	0.783782
Q62425	NDUA4_MOUSE	Cytochrome c oxidase subunit NDUFA4	Ndufa4	0.842997	1.01441	1.11406	0.866535	1.15084	1.01116	0.971516	1.00505	1.01754	0.720305	1.18454	0.96625	1.04844	0.997276	0.960175	1.09024	0.956393	1.08228	0.990488	1.00951	0.977533	1.02247	-0.0189948	0.179521	0.903637	0.0183969	0.126672	0.84639	0.0274453	0.161226	0.875599	0.0648369	0.149264	0.509189
Q9CPP6	NDUA5_MOUSE	NADH dehydrogenase [ubiquinone] 1 alpha subcomplex subunit 5 (Complex I subunit B13) (Complex I-13kD-B) (CI-13kD-B) (NADH-ubiquinone oxidoreductase 13 kDa-B subunit)	Ndufa5	1.04646	0.649375	1.06385	1.2712	1.05105	0.918068	1.19788	0.918643	0.862309	0.95758	1.36466	0.855765	0.72776	0.825904	1.46751	1.29208	0.776952	0.752959	0.919894	1.08011	1.02614	0.973861	0.157687	0.27843	0.508811	-0.149385	0.32966	0.617367	0.231633	0.247945	0.399508	-0.075439	0.35316	0.744646
Q9CQZ5	NDUA6_MOUSE	NADH dehydrogenase [ubiquinone] 1 alpha subcomplex subunit 6 (Complex I-B14) (CI-B14) (NADH-ubiquinone oxidoreductase B14 subunit)	Ndufa6	0.704653	0.713762	0.945627	1.25059	1.19034	1.19503	1.04975	0.83111	1.02217	1.01995	1.03582	1.02729	1.08577	0.822422	1.18878	1.0921	0.907018	0.917818	0.788014	1.21199	0.997682	1.00232	0.340359	0.160307	0.0217039	-0.274033	0.129732	0.0426382	0.62108	0.143299	0.0064186	0.00668826	0.148305	0.945713
Q9Z1P6	NDUA7_MOUSE	NADH dehydrogenase [ubiquinone] 1 alpha subcomplex subunit 7 (Complex I-B14.5a) (CI-B14.5a) (NADH-ubiquinone oxidoreductase subunit B14.5a)	Ndufa7	0.58503	1.03795	1.40705	0.984641	1.04314	0.942187	0.0898586	0.711153	0.311219	1.05082	0.750157	1.426	1.4774	1.62771	1.78266	1.21343	1.11677	0.442818	1.01001	0.98999	0.723202	1.2768	-0.4819	0.696109	0.411747	0.367046	0.3446	0.350211	-0.028885	0.335453	0.937396	0.820061	0.700563	0.0743935
Q9DCJ5	NDUA8_MOUSE	NADH dehydrogenase [ubiquinone] 1 alpha subcomplex subunit 8 (Complex I-19kD) (CI-19kD) (Complex I-PGIV) (CI-PGIV) (NADH-ubiquinone oxidoreductase 19 kDa subunit)	Ndufa8	0.870447	0.995639	0.992459	0.96657	1.23384	0.941045	0.964758	0.633564	1.24686	0.957954	1.09829	0.845704	1.13184	0.985804	1.03718	0.973377	0.871813	1.25286	0.952849	1.04715	0.957855	1.04214	0.00756056	0.209508	0.970012	-0.00691428	0.172361	0.961739	0.136151	0.140472	0.408796	0.121676	0.232098	0.426652
Q9DC69	NDUA9_MOUSE	NADH dehydrogenase [ubiquinone] 1 alpha subcomplex subunit 9, mitochondrial (Complex I-39kD) (CI-39kD) (NADH-ubiquinone oxidoreductase 39 kDa subunit)	Ndufa9	1.09413	0.958687	0.99359	1.00574	0.97322	0.974633	0.916102	1.03725	0.997705	1.02764	0.855692	1.03893	0.978397	0.968118	1.10243	1.0446	1.13275	0.900381	1.01547	0.984531	0.978887	1.02111	-0.0529317	0.0906481	0.509273	0.0526337	0.0802512	0.513247	-0.0446363	0.0585616	0.501892	0.0609291	0.105962	0.394931
Q9CR21	ACPM_MOUSE	Acyl carrier protein, mitochondrial (ACP) (CI-SDAP) (NADH-ubiquinone oxidoreductase 9.6 kDa subunit)	Ndufab1	0.001	0.001	0.001	0.001	0.001	0.001	1.27235	1.18912	1.23316	1.00574	0.871896	1.21832	0.59841	0.760756	0.946206	0.94429	1.02876	0.930997	0.001	0.001	1.13176	0.868236	10.1444	0.127145	6.346e-06	9.76194	0.166858	3.84656e-05	0	0	1	-0.382414	0.209779	0.0162224
F8WJ64	F8WJ64_MOUSE	Acyl carrier protein (Fragment)	Ndufab1	2.11166	1.94088	0.673517	0.507811	0.356428	0.409708	0.001	0.001	0.001	0.001	0.001	0.001	0.001	0.001	0.001	0.001	0.001	0.001	1.57535	0.424649	0.001	0.001	-10.6215	0.407207	0.00112133	-8.73013	0.147647	1.69163e-06	-1.89133	0.433148	0.0650258	0	0	1
Q9DCS9	NDUBA_MOUSE	NADH dehydrogenase [ubiquinone] 1 beta subcomplex subunit 10 (Complex I-PDSW) (CI-PDSW) (NADH-ubiquinone oxidoreductase PDSW subunit)	Ndufb10	0.724918	0.746897	1.10122	1.1457	1.20353	1.07773	1.1203	0.85934	1.04385	1.10669	1.05891	1.02919	0.948997	1.03291	0.99461	1.06954	0.857855	0.877813	0.857678	1.14232	1.03638	0.963621	0.273044	0.217355	0.109562	-0.245432	0.0918765	0.0150763	0.413461	0.206034	0.0889108	-0.105015	0.11504	0.188379
O09111	NDUBB_MOUSE	NADH dehydrogenase [ubiquinone] 1 beta subcomplex subunit 11, mitochondrial (Complex I-ESSS) (CI-ESSS) (NADH-ubiquinone oxidoreductase ESSS subunit) (Neuronal protein 15.6) (Np15.6) (p15.6)	Ndufb11	1.26107	0.830173	1.08446	0.613241	1.0819	1.12916	0.391922	0.229764	0.633586	0.921357	0.867606	1.17974	1.78599	2.36984	0.588896	0.993875	1.29499	0.742428	1.05857	0.941434	0.703996	1.296	-0.588471	0.48884	0.16227	0.461138	0.537132	0.425025	-0.169178	0.298495	0.60134	0.880431	0.6621	0.0869027
Q9CPU2	NDUB2_MOUSE	NADH dehydrogenase [ubiquinone] 1 beta subcomplex subunit 2, mitochondrial (Complex I-AGGG) (CI-AGGG) (NADH-ubiquinone oxidoreductase AGGG subunit)	Ndufb2	0.829587	1.03248	1.07731	0.737073	1.16092	1.16263	0.660754	1.59445	1.83782	0.884635	0.833264	1.28605	0.512455	0.979264	0.415259	1.0525	1.24925	0.694309	0.979792	1.02021	1.18283	0.817171	0.271694	0.377197	0.497517	-0.320153	0.415625	0.380197	0.0583155	0.224969	0.813909	-0.533531	0.514209	0.147855
Q9CQZ6	NDUB3_MOUSE	NADH dehydrogenase [ubiquinone] 1 beta subcomplex subunit 3 (Complex I-B12) (CI-B12) (NADH-ubiquinone oxidoreductase B12 subunit)	Ndufb3	1.01583	1.13929	0.857974	1.01534	1.09439	0.877182	0.99758	1.13486	1.03428	0.941127	0.920443	1.3043	0.957147	1.0182	0.857934	0.910519	1.09013	0.833475	1.00436	0.995636	1.05543	0.944569	0.0715502	0.169117	0.628985	-0.0759624	0.130586	0.499294	-0.0125921	0.145838	0.936681	-0.160105	0.156155	0.149329
Q9CQC7	NDUB4_MOUSE	NADH dehydrogenase [ubiquinone] 1 beta subcomplex subunit 4 (Complex I-B15) (CI-B15) (NADH-ubiquinone oxidoreductase B15 subunit)	Ndufb4	0.828985	0.654394	0.797361	0.694188	1.49102	1.53405	0.847544	1.43132	0.592181	1.00575	0.942379	0.909801	1.20995	0.634578	1.28442	0.913383	0.974243	1.25444	0.760247	1.23975	0.95483	1.04517	0.328777	0.280189	0.283077	-0.246316	0.381738	0.433101	0.705514	0.327122	0.159987	0.130421	0.342376	0.565735
Q9CQH3	NDUB5_MOUSE	NADH dehydrogenase [ubiquinone] 1 beta subcomplex subunit 5, mitochondrial (Complex I-SGDH) (CI-SGDH) (NADH-ubiquinone oxidoreductase SGDH subunit)	Ndufb5	1.10324	0.919604	1.10837	1.03746	0.835096	0.99624	1.10748	1.20387	0.996812	0.929656	0.805066	1.32125	0.803739	0.963611	0.924495	0.892153	1.312	0.739874	1.04374	0.956264	1.06069	0.939312	0.0232439	0.182546	0.891289	-0.0258049	0.214786	0.89692	-0.126275	0.124151	0.374323	-0.175324	0.253066	0.304499
Q3UIU2	NDUB6_MOUSE	NADH dehydrogenase [ubiquinone] 1 beta subcomplex subunit 6 (Complex I-B17) (CI-B17) (NADH-ubiquinone oxidoreductase B17 subunit)	Ndufb6	0.98223	1.03884	1.04405	1.07652	0.940068	0.918295	0.93503	1.13358	1.11926	1.33924	1.07685	1.15221	1.05665	0.856763	0.898716	0.783369	0.931836	0.716485	1.02171	0.978294	1.12603	0.87397	0.140265	0.109285	0.228485	-0.162684	0.143306	0.223308	-0.0626402	0.076641	0.461262	-0.365588	0.163114	0.00574746
A2AP32	A2AP32_MOUSE	NADH dehydrogenase [ubiquinone] 1 beta subcomplex subunit 6	Ndufb6	1.04224	1.0285	1.05113	1.07961	0.912649	0.885868	0.001	0.001	0.001	0.001	0.001	0.001	0.001	0.001	0.001	0.001	0.001	0.001	1.04062	0.959377	0.001	0.001	-10.0232	0.00894554	5.54957e-15	-9.90595	0.0893502	5.30848e-08	-0.117278	0.0897969	0.25352	0	0	1
Q9CR61	NDUB7_MOUSE	NADH dehydrogenase [ubiquinone] 1 beta subcomplex subunit 7 (Complex I-B18) (CI-B18) (NADH-ubiquinone oxidoreductase B18 subunit)	Ndufb7	1.61488	0.703128	0.922503	1.16074	0.812795	0.78595	1.59272	1.38678	0.000300141	1.04121	1.12914	1.06249	0.91026	1.51438	0.595562	0.954106	0.900398	0.912653	1.08017	0.919829	1.03544	0.964559	-0.0610151	0.604086	0.908386	0.0685047	0.338752	0.82567	-0.231824	0.404771	0.621449	-0.102304	0.561991	0.787368
Q9D6J5	NDUB8_MOUSE	NADH dehydrogenase [ubiquinone] 1 beta subcomplex subunit 8, mitochondrial (Complex I-ASHI) (CI-ASHI) (NADH-ubiquinone oxidoreductase ASHI subunit)	Ndufb8	1.17462	1.10686	0.993492	0.928979	0.928049	0.868002	1.0758	1.09276	0.791502	1.2541	0.6335	1.49342	0.888717	1.03507	1.11615	0.791778	1.14603	0.681165	1.09166	0.908344	1.05685	0.943153	-0.0467517	0.276455	0.858741	0.054253	0.183296	0.765572	-0.265208	0.07531	0.0316372	-0.164204	0.323038	0.459361
Q9CQJ8	NDUB9_MOUSE	NADH dehydrogenase [ubiquinone] 1 beta subcomplex subunit 9 (Complex I-B22) (CI-B22) (NADH-ubiquinone oxidoreductase B22 subunit)	Ndufb9	1.43171	1.25794	0.488686	1.21197	1.05999	0.549709	1.14244	1.05966	1.05817	1.24908	0.936094	1.08192	0.842193	0.904201	0.993335	1.04554	0.694749	0.992607	1.05945	0.940555	1.0879	0.912105	0.0382301	0.396442	0.890646	-0.0443118	0.327621	0.856906	-0.171726	0.490197	0.752688	-0.254268	0.15559	0.0263434
Q9CQ54	NDUC2_MOUSE	NADH dehydrogenase [ubiquinone] 1 subunit C2 (Complex I-B14.5b) (CI-B14.5b) (NADH-ubiquinone oxidoreductase subunit B14.5b)	Ndufc2	1.22059	1.13329	0.984371	0.897638	0.791359	0.972752	0.94782	1.0494	1.3258	0.986827	0.836516	1.31504	0.837082	1.00802	0.831884	0.886656	1.33401	0.640947	1.11275	0.88725	1.0769	0.923099	-0.0472436	0.191593	0.788028	0.0571444	0.245715	0.810234	-0.326717	0.121309	0.0600706	-0.222329	0.286998	0.249479
Q91VD9	NDUS1_MOUSE	NADH-ubiquinone oxidoreductase 75 kDa subunit, mitochondrial (EC 1.6.5.3) (EC 1.6.99.3) (Complex I-75kD) (CI-75kD)	Ndufs1	0.748832	0.92224	1.05518	1.03665	1.12018	1.11691	1.03699	0.923217	0.975248	1.14465	0.87539	1.15697	1.00406	0.998862	1.06163	1.07838	0.984978	0.759626	0.908751	1.09125	1.01874	0.981255	0.164835	0.172592	0.262462	-0.153279	0.112483	0.164638	0.264022	0.142491	0.120652	-0.0540919	0.148784	0.585415
Q91WD5	NDUS2_MOUSE	NADH dehydrogenase [ubiquinone] iron-sulfur protein 2, mitochondrial (EC 1.6.5.3) (EC 1.6.99.3) (Complex I-49kD) (CI-49kD) (NADH-ubiquinone oxidoreductase 49 kDa subunit)	Ndufs2	0.98797	0.929346	1.07519	0.993408	1.00335	1.01074	0.973413	0.951553	1.04292	1.08727	0.879114	1.11541	0.97223	1.00838	1.0515	1.05276	1.05487	0.810577	0.997502	1.0025	1.00828	0.99172	0.015504	0.100854	0.863077	-0.0155939	0.0873784	0.854484	0.00720735	0.0604875	0.912435	-0.0238906	0.118945	0.761833
Q9DCT2	NDUS3_MOUSE	NADH dehydrogenase [ubiquinone] iron-sulfur protein 3, mitochondrial (EC 1.6.5.3) (EC 1.6.99.3) (Complex I-30kD) (CI-30kD) (NADH-ubiquinone oxidoreductase 30 kDa subunit)	Ndufs3	0.807599	0.971686	1.03199	1.03373	1.0462	1.1088	0.933032	1.03666	1.05468	1.15239	0.87668	1.13338	0.999132	0.923984	1.05251	1.00102	1.01997	0.816556	0.937091	1.06291	1.03114	0.968863	0.137976	0.139718	0.269688	-0.133654	0.086509	0.121932	0.181758	0.105796	0.150871	-0.0898723	0.125747	0.296734
E9QPX3	E9QPX3_MOUSE	NADH dehydrogenase [ubiquinone] iron-sulfur protein 4, mitochondrial	Ndufs4	0.784247	0.76511	1.43522	1.09243	1.39739	0.525605	0.980326	0.760637	0.574377	1.11	1.16939	1.196	1.63707	0.441449	1.60614	1.09371	0.987903	0.442992	0.994858	1.00514	0.965122	1.03488	-0.0437795	0.391952	0.889997	0.0420616	0.588703	0.936026	0.0148372	0.476626	0.977135	0.100678	0.522519	0.775988
Q99LY9	NDUS5_MOUSE	NADH dehydrogenase [ubiquinone] iron-sulfur protein 5 (Complex I-15 kDa) (CI-15 kDa) (NADH-ubiquinone oxidoreductase 15 kDa subunit) [Cleaved into: NADH dehydrogenase [ubiquinone] iron-sulfur protein 5, N-terminally processed]	Ndufs5	0.001	0.001	0.001	0.001	0.001	0.001	1.13327	0.830463	1.22468	1.16228	1.13003	1.16029	1.26394	0.841876	0.705778	0.729433	0.949838	0.868133	0.001	0.001	1.10683	0.893166	10.1122	0.115134	3.25247e-06	9.80278	0.207388	0.00015496	0	0	1	-0.309438	0.237203	0.0595184
B1ARW4	B1ARW4_MOUSE	NADH dehydrogenase [ubiquinone] iron-sulfur protein 5 (Fragment)	Ndufs5	0.001	0.001	0.001	0.001	0.001	0.001	1.00407	0.823355	1.10338	1.09779	0.802193	1.20306	1.14837	0.827993	1.09283	0.82718	1.09144	0.978338	0.001	0.001	1.00564	0.994359	9.9739	0.147291	1.69315e-05	9.95762	0.129001	6.99964e-06	0	0	1	-0.0162772	0.195795	0.900107
P52503	NDUS6_MOUSE	NADH dehydrogenase [ubiquinone] iron-sulfur protein 6, mitochondrial (Complex I-13kD-A) (CI-13kD-A) (NADH-ubiquinone oxidoreductase 13 kDa-A subunit)	Ndufs6	0.001	0.001	1.84251	0.001	4.15749	0.001	1.94119	0.0296415	0.865052	0.56481	0.725877	1.09716	0.0267776	0.0272626	3.11007	1.05618	1.21762	1.33835	0.614837	1.3865	0.870623	1.12938	0.501843	1.56124	0.657677	-0.295916	1.68367	0.826752	1.17317	1.99765	0.637406	0.375408	1.13208	0.635975
Q9DC70	NDUS7_MOUSE	NADH dehydrogenase [ubiquinone] iron-sulfur protein 7, mitochondrial (EC 1.6.5.3) (EC 1.6.99.3) (Complex I-20kD) (CI-20kD) (NADH-ubiquinone oxidoreductase 20 kDa subunit)	Ndufs7	0.808598	0.766737	1.06503	1.15528	1.17888	1.02547	1.06289	1.00371	0.960447	0.984143	0.892125	1.17086	0.918357	1.0324	1.0222	1.15445	1.10433	0.694088	0.880123	1.11988	1.01236	0.987638	0.201948	0.172855	0.157738	-0.181286	0.163704	0.241094	0.347563	0.161477	0.0839287	-0.0356716	0.174937	0.757001
Q8K3J1	NDUS8_MOUSE	NADH dehydrogenase [ubiquinone] iron-sulfur protein 8, mitochondrial (EC 1.6.5.3) (EC 1.6.99.3) (Complex I-23kD) (CI-23kD) (NADH-ubiquinone oxidoreductase 23 kDa subunit)	Ndufs8	0.62874	0.909996	1.14768	1.28727	1.1957	0.830605	1.13973	0.888207	0.871732	1.00577	1.02348	0.850109	1.32742	0.802998	0.96991	1.08622	0.842021	1.1924	0.895473	1.10453	0.963171	1.03683	0.105141	0.259795	0.587308	-0.0912499	0.253327	0.670193	0.302705	0.296652	0.365121	0.106315	0.208963	0.456747
D3YUM1	D3YUM1_MOUSE	NADH dehydrogenase [ubiquinone] flavoprotein 1, mitochondrial	Ndufv1	0.827712	0.774938	1.10837	1.01418	1.15033	1.12446	0.986418	0.862803	0.980646	1.15281	0.928962	1.19621	1.17059	0.879684	1.11986	1.08463	0.824579	0.812813	0.903675	1.09633	1.01797	0.982025	0.171826	0.19947	0.303874	-0.158844	0.158714	0.289721	0.2788	0.170657	0.159323	-0.0518695	0.189354	0.678903
Q9D6J6	NDUV2_MOUSE	NADH dehydrogenase [ubiquinone] flavoprotein 2, mitochondrial (EC 1.6.5.3) (EC 1.6.99.3) (NADH-ubiquinone oxidoreductase 24 kDa subunit)	Ndufv2	0.541436	0.823104	1.14972	1.02424	1.34491	1.11659	1.18513	0.826929	0.924908	1.04151	1.14178	0.999652	1.08348	0.8603	1.11926	1.04596	0.867344	0.903746	0.838087	1.16191	1.01999	0.980015	0.283377	0.319785	0.235184	-0.245627	0.158531	0.0921278	0.47133	0.318455	0.180616	-0.0576732	0.161186	0.592233
Q8BK30	NDUV3_MOUSE	NADH dehydrogenase [ubiquinone] flavoprotein 3, mitochondrial (Complex I-9kD) (CI-9kD) (NADH-ubiquinone oxidoreductase 9 kDa subunit)	Ndufv3	0.001	0.001	0.001	0.001	0.001	0.001	0.024617	2.16845	2.97164	0.0103677	0.279787	0.870784	0.027577	0.768546	0.0391695	1.29937	2.2681	1.27159	0.001	0.001	1.05427	0.945726	10.042	1.0746	0.198539	9.88528	0.827669	0.107771	0	0	1	-0.156757	1.35639	0.863604
B7ZCI2	B7ZCI2_MOUSE	Nebulette	Nebl	0.801352	1.18849	0.822496	1.03627	1.08111	1.07028	0.841633	0.554324	1.20806	0.905992	1.36279	0.680623	1.07751	1.1007	1.21778	1.10978	0.825055	1.11576	0.937445	1.06255	0.925569	1.07443	-0.018394	0.358592	0.954748	0.0160357	0.113121	0.884817	0.180731	0.190434	0.378284	0.215161	0.324221	0.302527
Q3TR73	Q3TR73_MOUSE	Nebulette	Nebl	0.001	0.001	0.001	0.001	0.001	0.001	0.0362373	0.0449363	0.075521	0.01697	5.93089	0.0112633	5.74432	0.0413299	0.0576593	0.0119723	0.0135391	0.015368	0.001	0.001	1.0193	0.980697	9.99337	2.15503	0.50176	9.93766	2.17235	0.50508	0	0	1	-0.0557022	3.05995	0.97805
Q6P5H2	NEST_MOUSE	Nestin	Nes	0.001	0.001	0.001	0.001	0.001	0.001	0.526536	0.580396	1.18485	0.583851	1.61931	0.871846	3.23724	0.138928	0.332048	0.627684	0.600009	1.6973	0.001	0.001	0.894465	1.10554	9.80488	0.442683	0.0107385	10.1105	0.970774	0.159926	0	0	1	0.305649	1.06694	0.688619
Q7TPW1	NEXN_MOUSE	Nexilin (F-actin-binding protein)	Nexn	1.0892	0.859628	0.973629	0.952361	1.09664	1.02854	0.895434	0.835364	1.36192	1.25484	1.54476	0.000635618	0.873013	1.14282	0.891448	1.24097	1.00351	0.955291	0.974151	1.02585	0.982159	1.01784	0.0118113	0.522668	0.981494	-0.0113063	0.14293	0.932617	0.0746	0.112055	0.545103	0.0514824	0.530146	0.881529
P10493	NID1_MOUSE	Nidogen-1 (NID-1) (Entactin)	Nid1	0.543692	0.861316	1.16455	0.977616	1.202	1.25082	1.15205	0.862564	0.699996	1.13126	1.08357	0.974823	1.05575	1.04774	1.1819	1.06468	0.998841	0.746827	0.856519	1.14348	0.984044	1.01596	0.200238	0.338113	0.445275	-0.170595	0.16678	0.254364	0.416876	0.313703	0.220844	0.0460434	0.209108	0.73912
P15532	NDKA_MOUSE	Nucleoside diphosphate kinase A (NDK A) (NDP kinase A) (EC 2.7.4.6) (Metastasis inhibition factor NM23) (NDPK-A) (Tumor metastatic process-associated protein) (nm23-M1)	Nme1	0.001	0.001	0.001	0.001	0.001	0.001	0.0283657	0.0351751	0.0591161	1.22343	1.01741	0.812012	0.0317765	0.0323521	5.81321	0.863129	0.976087	1.10794	0.001	0.001	0.529251	1.47075	9.04781	0.949806	0.152482	10.5223	1.35253	0.296249	0	0	1	1.47453	1.65271	0.329037
Q61941	NNTM_MOUSE	NAD(P) transhydrogenase, mitochondrial (EC 1.6.1.2) (Nicotinamide nucleotide transhydrogenase) (Pyridine nucleotide transhydrogenase)	Nnt	1.24785	1.08944	1.08429	0.829942	0.794056	0.954426	1.07458	1.00043	1.00898	0.802747	0.914195	1.2019	0.942518	1.12933	0.844162	0.988026	1.41052	0.682604	1.14053	0.859474	1.00047	0.999527	-0.189017	0.140933	0.158063	0.217791	0.242344	0.390552	-0.408172	0.104037	0.0178185	-0.00136418	0.260325	0.993678
Q9D1X0	NOL3_MOUSE	Nucleolar protein 3 (Apoptosis repressor with CARD)	Nol3	0.001	0.001	0.001	0.001	0.001	0.001	0	0	0	0.0275939	0.0275939	0.57972	0	0	0	5.3099	0.0275939	0.0275939	0.001	0.001	0.105818	0.894182	6.72544	2.00622	0.475331	9.80442	2.20851	0.511893	0	0	1	3.07898	2.9837	0.39563
E9Q6F4	E9Q6F4_MOUSE	Puromycin-sensitive aminopeptidase	Npepps	0.001	0.001	0.001	0.001	0.001	0.001	0.0335554	0.0416106	0.0699317	0.0133366	0.0110907	3.05553	0.0375903	5.76392	0.0533919	0.00940898	2.89856	0.0120776	0.001	0.001	0.537509	1.46249	9.07014	2.09534	0.490441	10.5142	1.49794	0.342099	0	0	1	1.44407	2.57571	0.420718
Q61937	NPM_MOUSE	Nucleophosmin (NPM) (Nucleolar phosphoprotein B23) (Nucleolar protein NO38) (Numatrin)	Npm1	0.001	0.001	0.001	0.001	0.001	0.001	1.06929	0.738261	0.000583321	0.846796	0.0198878	3.50606	1.42869	1.08369	1.67949	0.0198878	1.58748	0.0198878	0.001	0.001	1.03015	0.969854	10.0086	1.14387	0.223936	9.92162	0.718487	0.0713161	0	0	1	-0.0870095	1.3508	0.923497
P05125	ANF_MOUSE	Natriuretic peptides A (Prepronatriodilatin) [Cleaved into: Atrial natriuretic factor (ANF) (Atrial natriuretic peptide) (ANP); Auriculin-B; Auriculin-A; Atriopeptin-1 (Atriopeptin I); Atriopeptin-2 (Atriopeptin II)]	Nppa	0.709405	2.18461	1.65384	0.341722	0.001	1.11042	2.39218	0.129997	1.11612	0.838421	1.42236	1.23219	0.707	1.053	0.6017	1.44223	0.677733	0.387062	1.51595	0.484382	1.18855	0.811454	-0.351026	0.697745	0.553219	0.744365	1.04746	0.328051	-1.64601	1.03906	0.129748	-0.550615	0.710193	0.293008
Q80XB4	NRAP_MOUSE	Nebulin-related-anchoring protein (N-RAP)	Nrap	0.001	0.001	0.001	0.001	0.001	0.001	0.573278	1.63335	0.619258	0.487714	2.17018	1.11221	0.701467	1.45925	1.0134	0.822711	0.974469	0.432714	0.001	0.001	1.09933	0.900669	10.1024	0.564826	0.0305524	9.81485	0.349611	0.00329662	0	0	1	-0.287558	0.664272	0.537771
Q9CZ44	NSF1C_MOUSE	NSFL1 cofactor p47 (p97 cofactor p47)	Nsfl1c	0.001	0.001	0.001	0.001	0.001	0.001	0.73385	0.910015	1.52939	2.13281	0.0127721	0.0101937	0.822091	0.836981	1.16767	0.0108354	3.81948	0.0139086	0.001	0.001	0.888173	1.11183	9.7947	0.862594	0.120237	10.1187	1.156	0.228299	0	0	1	0.324021	1.44236	0.745109
Q9D020-1	5NT3A_MOUSE	Cytosolic 5'-nucleotidase 3A (EC 3.1.3.5) (7-methylguanosine phosphate-specific 5'-nucleotidase) (7-methylguanosine nucleotidase) (EC 3.1.3.91) (Cytosolic 5'-nucleotidase 3) (Cytosolic 5'-nucleotidase III) (cN-III) (Lupin) (Pyrimidine 5'-nucleotidase 1) (P5'N-1) (P5N-1) (PN-I)	Nt5c3a	0.001	0.001	0.001	0.001	0.001	0.001	5.34187	0.113729	0.191135	2.35293	0.00291308	0.323937	0.10274	0.104601	0.145929	1.75655	1.56051	0.00317228	0.001	0.001	1.38775	0.612249	10.4385	1.40071	0.311911	9.25797	1.21393	0.249319	0	0	1	-1.18056	1.85354	0.424155
Q99P30	NUDT7_MOUSE	Peroxisomal coenzyme A diphosphatase NUDT7 (EC 3.6.1.-) (Nucleoside diphosphate-linked moiety X motif 7) (Nudix motif 7)	Nudt7	0.835586	1.24952	1.40447	0.001	1.24022	1.2702	0.001	0.001	0.001	0.001	0.001	0.001	0.001	0.001	0.001	0.001	0.001	0.001	1.16319	0.837141	0.001	0.001	-10.1839	0.206444	1.59424e-05	-9.70933	0.706413	0.0184685	-0.474546	0.735961	0.510005	0	0	1
P29758	OAT_MOUSE	Ornithine aminotransferase, mitochondrial (EC 2.6.1.13) (Ornithine--oxo-acid aminotransferase)	Oat	0.001	0.001	0.001	0.001	0.001	0.001	1.18593	0.732141	1.32503	1.1545	1.0019	1.16514	1.38663	0.686108	0.684157	0.940011	0.932242	0.806202	0.001	0.001	1.09411	0.905891	10.0955	0.17098	4.50161e-05	9.82319	0.262922	0.000661252	0	0	1	-0.272346	0.313628	0.194799
A2AAJ9-2	OBSCN_MOUSE	Obscurin (EC 2.7.11.1) (Obscurin-RhoGEF) (Obscurin-myosin light chain kinase) (Obscurin-MLCK)	Obscn	1.01913	0.969687	1.14766	0.818044	0.951644	1.09383	1.07564	0.764562	0.729383	0.905913	0.944503	0.989284	0.940006	1.50713	0.983282	1.19117	1.01106	0.958077	1.04549	0.954508	0.901547	1.09845	-0.213708	0.152477	0.140689	0.202644	0.217377	0.342124	-0.131354	0.138081	0.395472	0.284999	0.226794	0.0897354
A2AAJ9	OBSCN_MOUSE	Obscurin (EC 2.7.11.1) (Obscurin-RhoGEF) (Obscurin-myosin light chain kinase) (Obscurin-MLCK)	Obscn	1.01913	0.969687	1.14766	0.818044	0.951644	1.09383	1.07564	0.764562	0.729383	0.905913	0.944503	0.989284	0.940006	1.50713	0.983282	1.19117	1.01106	0.958077	1.04549	0.954508	0.901547	1.09845	-0.213708	0.152477	0.140689	0.202644	0.217377	0.342124	-0.131354	0.138081	0.395472	0.284999	0.226794	0.0897354
E9QQ96	E9QQ96_MOUSE	Obscurin	Obscn	0.787477	0.791798	1.08417	0.975315	1.11245	1.24879	0.001	0.001	0.001	0.001	0.001	0.001	0.001	0.001	0.001	0.001	0.001	0.001	0.887816	1.11218	0.001	0.001	-9.79412	0.156402	2.48061e-06	-10.1192	0.100383	1.18659e-07	0.325063	0.185845	0.149531	0	0	1
Q60597	ODO1_MOUSE	2-oxoglutarate dehydrogenase, mitochondrial (EC 1.2.4.2) (2-oxoglutarate dehydrogenase complex component E1) (OGDC-E1) (Alpha-ketoglutarate dehydrogenase)	Ogdh	0.761493	0.895948	1.18194	1.01322	1.21305	0.934344	1.03762	0.970747	0.841381	1.01686	0.77823	0.982934	1.03496	1.03991	1.07539	0.912162	1.22729	1.08252	0.946462	1.05354	0.937961	1.06204	-0.0130157	0.211099	0.93606	0.0115935	0.141493	0.919806	0.154627	0.216128	0.512538	0.179236	0.133685	0.0630819
E9Q7L0	E9Q7L0_MOUSE	Protein Ogdhl	Ogdhl	0.738421	0.716945	1.79581	2.20126	0.547564	0.001	1.83219	1.98191	1.61982	2.08665	1.82145	1.98053	0.2431	0.222619	0.100361	0.0256085	0.000814651	0.0849476	1.08373	0.916608	1.88709	0.112908	0.800165	0.471504	0.0156296	-3.02115	1.30251	0.10856	-0.241623	1.12131	0.834845	-4.06294	0.81334	6.74466e-10
Q62000	MIME_MOUSE	Mimecan (Osteoglycin)	Ogn	0.943012	0.78709	1.02651	1.4085	1.26276	0.572126	0.0114994	0.0142599	3.02579	0.895821	1.51084	0.774728	2.2632	0.0131154	0.672135	1.05718	0.891811	0.869624	0.91887	1.08113	1.03882	0.961178	0.177016	0.997428	0.864164	-0.169665	0.775211	0.806096	0.234606	0.354286	0.576637	-0.112074	1.21256	0.890484
H7BX01	H7BX01_MOUSE	Dynamin-like 120 kDa protein, mitochondrial	Opa1	0.645452	0.672155	0.971234	1.52684	1.30758	0.876737	1.21689	0.818558	1.29552	2.48978	0.00192998	1.35552	1.10013	0.488889	1.08001	0.44713	1.70371	0.00192998	0.762947	1.23705	1.19637	0.803632	0.649006	0.647431	0.404565	-0.622299	0.723433	0.29597	0.697252	0.291762	0.0949184	-0.574053	0.925958	0.364243
P58281	OPA1_MOUSE	Dynamin-like 120 kDa protein, mitochondrial (EC 3.6.5.5) (Large GTP-binding protein) (LargeG) (Optic atrophy protein 1 homolog) [Cleaved into: Dynamin-like 120 kDa protein, form S1]	Opa1	0.001	0.001	0.001	0.001	0.001	0.001	1.31197	1.12095	0.762355	1.2641	0.731214	1.10663	1.22678	0.398904	1.17904	0.974532	1.25347	0.67005	0.001	0.001	1.04954	0.950462	10.0355	0.21555	0.000197118	9.89248	0.333772	0.00256882	0	0	1	-0.143054	0.397323	0.582184
Q505D7	OPA3_MOUSE	Optic atrophy 3 protein homolog	Opa3	1.16031	1.00008	1.11867	0.868222	0.90592	0.946797	0.733682	0.000257836	2.25222	0.0025401	0.0025401	0.0025401	0.657083	0.83722	1.51953	0.0025401	5.9873	0.0025401	1.09302	0.90698	0.498964	1.50104	-1.13131	1.66131	0.310315	0.726816	1.38115	0.674704	-0.269178	0.0714741	0.0248032	1.58895	2.15926	0.339076
Q7TQI3	OTUB1_MOUSE	Ubiquitin thioesterase OTUB1 (EC 3.4.19.12) (Deubiquitinating enzyme OTUB1) (OTU domain-containing ubiquitin aldehyde-binding protein 1) (Otubain-1) (Ubiquitin-specific-processing protease OTUB1)	Otub1	0.001	0.001	0.001	0.001	0.001	0.001	5.55426	0.00788855	0.0132577	1.22343	1.01741	0.812012	0.407214	0.00725544	0.0101221	0.863129	0.976087	1.10794	0.001	0.001	1.43804	0.561957	10.4899	1.32043	0.285595	9.13432	0.79464	0.0964909	0	0	1	-1.35557	1.5411	0.338926
Q8BGA9	OXA1L_MOUSE	Mitochondrial inner membrane protein OXA1L (Oxidase assembly 1-like protein) (OXA1-like protein)	Oxa1l	1.03803	1.38411	1.06688	0.651494	0.951434	0.908052	0.001	0.001	0.001	0.001	0.001	0.001	0.001	0.001	0.001	0.001	0.001	0.001	1.16301	0.836993	0.001	0.001	-10.1836	0.134813	9.00706e-07	-9.70907	0.158135	2.67423e-06	-0.474572	0.207801	0.0879374	0	0	1
Q9D0K2	SCOT1_MOUSE	Succinyl-CoA:3-ketoacid coenzyme A transferase 1, mitochondrial (EC 2.8.3.5) (3-oxoacid CoA-transferase 1) (Somatic-type succinyl-CoA:3-oxoacid CoA-transferase) (SCOT-s)	Oxct1	0.675436	0.778802	0.935442	1.26425	1.18647	1.1596	0.819657	0.52845	0.786622	0.82061	1.05246	0.901483	1.20279	1.79433	0.868153	0.997189	0.846277	1.38198	0.79656	1.20344	0.818214	1.18179	0.0386955	0.23355	0.854386	-0.0261956	0.283213	0.923735	0.595309	0.139161	0.00764119	0.530418	0.33969	0.0510365
Q8VE38	OXND1_MOUSE	Oxidoreductase NAD-binding domain-containing protein 1 (EC 1.-.-.-)	Oxnad1	0.001	0.001	0.001	0.001	0.001	0.001	0.0626253	0.991027	0.130515	0.56505	1.70013	1.58543	4.64476	0.0714263	0.0996467	0.557047	0.990306	0.602035	0.001	0.001	0.83913	1.16087	9.71275	0.769488	0.0878247	10.181	1.36912	0.301766	0	0	1	0.46824	1.57054	0.683815
P09103	PDIA1_MOUSE	Protein disulfide-isomerase (PDI) (EC 5.3.4.1) (Cellular thyroid hormone-binding protein) (Endoplasmic reticulum resident protein 59) (ER protein 59) (ERp59) (Prolyl 4-hydroxylase subunit beta) (p55)	P4hb	0.555715	0.789065	1.5121	0.595699	1.73085	0.816577	1.00756	0.996468	0.443791	0.882014	1.42946	0.790765	1.51855	0.587124	1.44651	1.35484	0.633061	0.909858	0.952292	1.04771	0.92501	1.07499	-0.0419355	0.532595	0.92214	0.0370869	0.588205	0.937901	0.137761	0.634643	0.842871	0.216783	0.47631	0.502049
Q9WVE8	PACN2_MOUSE	Protein kinase C and casein kinase substrate in neurons protein 2 (Syndapin-2) (Syndapin-II)	Pacsin2	0.001	0.001	0.001	0.001	0.001	0.001	0.73385	0.910015	1.52939	0.00290554	0.00241625	0.00192846	0.822091	0.836981	1.16767	2.31598	0.00231812	3.67445	0.001	0.001	0.530085	1.46992	9.05008	1.09454	0.206271	10.5215	0.816434	0.103724	0	0	1	1.47144	1.3655	0.145976
Q99JB8	PACN3_MOUSE	Protein kinase C and casein kinase II substrate protein 3	Pacsin3	0.001	0.001	0.001	0.001	6	0.001	0.00717846	3.5376	0.0149604	0.829359	0.00216083	1.34327	2.42065	0.00818728	0.0114221	1.12132	1.20111	1.50278	0.001	2.00067	0.955756	1.04424	9.9005	1.31838	0.285062	-0.938021	1.62833	0.522486	10.9663	1.41351	0.373901	0.127746	1.54648	0.898789
Q99LX0	PARK7_MOUSE	Protein deglycase DJ-1 (EC 3.1.2.-) (EC 3.5.1.-) (Parkinson disease protein 7 homolog)	Park7	0.001	0.001	0.001	0.001	0.001	0.001	0.00256295	0.0031782	0.00534136	0.0152589	4.36462	1.58336	0.00287113	3.09608	2.88996	0.0107652	0.012174	0.0138184	0.001	0.001	0.995721	1.00428	9.9596	1.61982	0.377522	9.97194	1.40152	0.312292	0	0	1	0.0123472	2.14198	0.993043
Q9ES46	PARVB_MOUSE	Beta-parvin	Parvb	0.001	0.001	0.001	0.001	0.001	0.001	0.870279	1.29943	0.00930207	0.0163268	5.93351	0.0108364	1.39014	1.01119	1.41965	0.0115186	0.013026	0.0147856	0.001	0.001	1.35661	0.643386	10.4058	1.55237	0.35823	9.32954	1.00072	0.171319	0	0	1	-1.07625	1.84697	0.48554
P60335	PCBP1_MOUSE	Poly(rC)-binding protein 1 (Alpha-CP1) (Heterogeneous nuclear ribonucleoprotein E1) (hnRNP E1)	Pcbp1	0.001	0.001	0.001	0.001	0.001	0.001	0.0184178	0.0228391	5.8878	0.00458619	0.00381388	2.70457	0.0206325	0.0210062	0.0293057	0.00323555	0.59981	2.68398	0.001	0.001	1.44034	0.559662	10.4922	1.54036	0.354708	9.12841	1.7394	0.409766	0	0	1	-1.36378	2.32341	0.43526
Q91ZA3	PCCA_MOUSE	Propionyl-CoA carboxylase alpha chain, mitochondrial (PCCase subunit alpha) (EC 6.4.1.3) (Propanoyl-CoA:carbon dioxide ligase subunit alpha)	Pcca	0.001	1.99453	0.931763	0.514412	1.63371	0.925582	1.02192	1.09282	1.22097	1.42585	1.01171	1.36827	1.3728	0.472262	0.819229	1.05417	0.478391	0.661613	0.975765	1.02457	1.19026	0.809744	0.286665	0.84573	0.600976	-0.339477	0.601505	0.497723	0.0704092	0.948824	0.94479	-0.555733	0.420476	0.0399999
Q99MN9	PCCB_MOUSE	Propionyl-CoA carboxylase beta chain, mitochondrial (PCCase subunit beta) (EC 6.4.1.3) (Propanoyl-CoA:carbon dioxide ligase subunit beta)	Pccb	0.001	0.001	0.001	0.001	0.001	0.001	0.669264	1.55398	0.82384	0.933771	0.810995	1.17886	1.32023	0.572663	1.06003	0.90953	1.18896	0.977885	0.001	0.001	0.995118	1.00488	9.95872	0.295628	0.00130677	9.97281	0.234441	0.000331284	0	0	1	0.0140879	0.377304	0.954942
E9QPD7	E9QPD7_MOUSE	Pyruvate carboxylase (EC 6.4.1.1)	Pcx	0.001	0.001	0.001	0.001	0.001	0.001	0.0115021	2.15277	0.0239712	1.19081	0.632065	1.16262	0.583578	3.20987	0.0183017	1.32259	0.981032	0.710893	0.001	0.001	0.862289	1.13771	9.75203	0.865656	0.121351	10.1519	0.885882	0.128595	0	0	1	0.399891	1.23861	0.633993
P35486	ODPA_MOUSE	Pyruvate dehydrogenase E1 component subunit alpha, somatic form, mitochondrial (EC 1.2.4.1) (PDHE1-A type I)	Pdha1	0.775877	0.669463	0.834573	1.09544	1.42066	1.20399	1.02858	0.766665	1.13164	1.05328	1.13834	0.890829	1.11653	1.09262	0.863969	1.01272	0.723619	1.18122	0.759971	1.24003	1.00155	0.998445	0.398226	0.160548	0.035209	-0.312619	0.192278	0.0859908	0.706358	0.141325	0.0109763	-0.00448639	0.206818	0.973834
Q9D051	ODPB_MOUSE	Pyruvate dehydrogenase E1 component subunit beta, mitochondrial (PDHE1-B) (EC 1.2.4.1)	Pdhb	0.644969	0.710952	0.904783	1.3485	1.26781	1.12299	1.08463	0.999638	1.02535	0.98512	1.21553	0.911105	1.06725	0.979843	0.843296	0.922498	0.84669	1.11906	0.753568	1.24643	1.03689	0.963106	0.46046	0.17267	0.00972427	-0.372038	0.131464	0.00983322	0.725996	0.164359	0.00848822	-0.106502	0.141717	0.26893
Q8BKZ9	ODPX_MOUSE	Pyruvate dehydrogenase protein X component, mitochondrial (Dihydrolipoamide dehydrogenase-binding protein of pyruvate dehydrogenase complex) (Lipoyl-containing pyruvate dehydrogenase complex component X)	Pdhx	0.560714	0.526871	1.14412	1.24904	1.39587	1.12339	1.05144	1.09897	0.636977	0.976064	1.60412	0.769946	1.08702	1.13354	0.992047	1.16184	0.564806	0.923228	0.7439	1.2561	1.02292	0.97708	0.459512	0.48393	0.281439	-0.362402	0.224544	0.0895614	0.755769	0.391055	0.0760382	-0.066144	0.362884	0.78509
P27773	PDIA3_MOUSE	Protein disulfide-isomerase A3 (EC 5.3.4.1) (58 kDa glucose-regulated protein) (58 kDa microsomal protein) (p58) (Disulfide isomerase ER-60) (Endoplasmic reticulum resident protein 57) (ER protein 57) (ERp57) (Endoplasmic reticulum resident protein 60) (ER protein 60) (ERp60)	Pdia3	3.09706	0.001	0.001	0.001	1.10377	1.79917	1.19342	0.717215	0.707478	1.43678	1.21515	0.712561	0.547242	2.31888	0.515763	0.952317	0.721128	0.962061	1.03302	0.967982	0.997101	1.0029	-0.0510539	1.44351	0.960663	0.0511243	0.979559	0.949134	-0.0938143	1.60658	0.957877	0.00836395	0.679821	0.985188
Q922R8	PDIA6_MOUSE	Protein disulfide-isomerase A6 (EC 5.3.4.1) (Thioredoxin domain-containing protein 7)	Pdia6	0.001	0.001	0.001	0.001	0.001	0.001	0.951313	0.899265	0.622756	1.45366	1.17982	0.742272	1.53369	0.933463	1.05951	1.01062	0.947914	0.66572	0.001	0.001	0.974848	1.02515	9.92903	0.282671	0.00101026	10.0016	0.252985	0.000525193	0	0	1	0.0725896	0.379347	0.772355
Q3TML0	Q3TML0_MOUSE	Protein disulfide-isomerase A6	Pdia6	0.001	0.001	2.42943	0.001	3.57057	0.001	1.04714	1.01734	0.718493	1.34614	0.888867	1.046	1.4015	0.672044	1.14348	1.03199	0.937556	0.749447	0.810477	1.19086	1.01066	0.989336	0.318459	1.42485	0.723876	-0.267466	1.43434	0.807205	0.555155	1.99793	0.804596	-0.0307709	0.30955	0.880293
Q8BFP9	PDK1_MOUSE	[Pyruvate dehydrogenase (acetyl-transferring)] kinase isozyme 1, mitochondrial (EC 2.7.11.2) (Pyruvate dehydrogenase kinase isoform 1) (PDH kinase 1)	Pdk1	0.001	0.001	1.97141	0.001	2.2649	1.7637	0.001	0.001	0.001	0.001	0.001	0.001	0.001	0.001	0.001	0.001	0.001	0.001	0.657802	1.3432	0.001	0.001	-9.36151	1.41206	0.170471	-10.3915	0.722815	0.0203288	1.02995	1.58631	0.510583	0	0	1
Q9JK42	PDK2_MOUSE	[Pyruvate dehydrogenase (acetyl-transferring)] kinase isozyme 2, mitochondrial (EC 2.7.11.2) (Pyruvate dehydrogenase kinase isoform 2) (PDH kinase 2)	Pdk2	0.001	0.001	0.001	0.001	0.001	0.001	0.0126162	1.35458	0.0262931	0.00215089	0.782411	1.54589	3.017	1.56944	0.0200744	0.723863	1.788	1.15769	0.001	0.001	0.620657	1.37934	9.27765	1.0455	0.188012	10.4298	0.675664	0.0584056	0	0	1	1.15211	1.24482	0.166076
E9Q8P5	E9Q8P5_MOUSE	PDZ and LIM domain protein 5	Pdlim5	0.001	0.001	0.001	0.001	0.001	0.001	1.23837	0.858377	0.537171	1.51554	1.36702	1.17087	1.13436	1.19376	1.03797	0.2363	1.00862	0.701648	0.001	0.001	1.11456	0.885442	10.1223	0.293494	0.00125307	9.79025	0.371901	0.00455754	0	0	1	-0.332001	0.473761	0.295549
P70296	PEBP1_MOUSE	Phosphatidylethanolamine-binding protein 1 (PEBP-1) (HCNPpp) [Cleaved into: Hippocampal cholinergic neurostimulating peptide (HCNP)]	Pebp1	0.001	0.001	0.001	0.001	0.001	0.001	0.0115751	0.57533	1.30583	0.00895482	0.658002	1.56098	0.012967	0.0132018	4.0811	1.99752	1.76643	0.00810947	0.001	0.001	0.686779	1.31322	9.4237	0.856498	0.118147	10.3589	1.13879	0.222004	0	0	1	0.935193	1.42493	0.403835
P47857	PFKAM_MOUSE	ATP-dependent 6-phosphofructokinase, muscle type (ATP-PFK) (PFK-M) (EC 2.7.1.11) (6-phosphofructokinase type A) (Phosphofructo-1-kinase isozyme A) (PFK-A) (Phosphohexokinase)	Pfkm	0.776722	0.104461	1.60015	0.709456	1.79755	1.01167	0.648474	0.692023	1.43479	1.05485	1.16394	1.03128	1.20336	1.20288	0.818473	0.75579	1.18672	0.807428	0.827111	1.17289	1.00423	0.995774	0.279932	0.786949	0.612178	-0.236177	0.4409	0.502248	0.503914	0.836511	0.557196	-0.0121946	0.337537	0.956499
Q5SX49	Q5SX49_MOUSE	Profilin	Pfn1	0.001	0.001	0.001	0.001	0.001	0.001	0.581765	2.15449	0.200051	1.39892	1.75075	0.586973	1.68062	0.000340107	1.38273	0.707984	0.560969	0.994406	0.001	0.001	1.11216	0.887842	10.1191	0.632138	0.0464816	9.79416	0.618903	0.0431267	0	0	1	-0.324988	0.884669	0.586407
P62962	PROF1_MOUSE	Profilin-1 (Profilin I)	Pfn1	0.001	0.001	0.001	0.001	0.001	0.001	0.0106101	1.61243	0.762946	1.73995	1.09823	0.412707	2.17809	1.41905	0.0168824	0.699377	0.624955	1.42478	0.001	0.001	0.939478	1.06052	9.87572	0.657629	0.0533705	10.0506	0.657748	0.0533813	0	0	1	0.174843	0.930112	0.777395
D3YWS3	D3YWS3_MOUSE	Profilin	Pfn2	0.001	0.001	0.001	0.001	0.001	0.001	1.18079	1.86252	0.0202208	0.0342943	5.86033	0.0227618	1.25791	1.66312	0.0154383	0.0241946	0.027361	0.0310569	0.001	0.001	1.49682	0.50318	10.5477	1.38445	0.306658	8.97493	1.36529	0.301019	0	0	1	-1.57275	1.94441	0.332806
Q9DBJ1	PGAM1_MOUSE	Phosphoglycerate mutase 1 (EC 3.1.3.13) (EC 5.4.2.11) (EC 5.4.2.4) (BPG-dependent PGAM 1) (Phosphoglycerate mutase isozyme B) (PGAM-B)	Pgam1	0.001	0.001	0.001	0.001	0.001	0.001	4.20488	0.865584	0.893611	2.0638	1.24729	1.15146	0.0104468	0.010636	0.0148383	0.796698	0.739827	0.000929357	0.001	0.001	1.73777	0.262229	10.763	0.674799	0.0581278	8.03469	1.36606	0.302088	0	0	1	-2.72834	1.52364	0.022665
O70250	PGAM2_MOUSE	Phosphoglycerate mutase 2 (EC 3.1.3.13) (EC 5.4.2.11) (EC 5.4.2.4) (BPG-dependent PGAM 2) (Muscle-specific phosphoglycerate mutase) (Phosphoglycerate mutase isozyme M) (PGAM-M)	Pgam2	0.737347	0.293813	0.893911	1.37636	1.1429	1.55567	0.753618	0.868418	1.03195	1.11165	0.962043	1.08031	1.16233	0.958348	1.22534	0.894105	1.03753	0.914371	0.64169	1.35831	0.967997	1.032	0.593126	0.416483	0.0567285	-0.396365	0.173152	0.0232821	1.08186	0.415153	0.0293652	0.0923729	0.176318	0.435117
P09411	PGK1_MOUSE	Phosphoglycerate kinase 1 (EC 2.7.2.3)	Pgk1	0.904809	0.001	0.72891	0.703832	2.69768	0.964768	2.40131	1.1708	1.31625	1.04674	0.944419	0.981054	0.39772	0.498924	0.21499	1.26502	0.888884	0.873885	0.544906	1.45543	1.3101	0.689904	1.26559	0.814422	0.0813935	-1.07698	0.795484	0.147823	1.41736	0.940824	0.254001	-0.925205	0.641037	0.0479291
Q9D0F9	PGM1_MOUSE	Phosphoglucomutase-1 (PGM 1) (EC 5.4.2.2) (Glucose phosphomutase 1) (Phosphoglucomutase-2)	Pgm1	0.001	0.001	3.66011	2.33989	0.001	0.001	1.16142	0.771774	0.749543	1.02157	1.05375	1.01306	1.57562	0.748846	0.99279	1.07635	1.10032	0.734946	1.2207	0.780629	0.961854	1.03815	-0.343824	1.42168	0.757043	0.411301	1.438	0.649405	-0.645005	1.9979	0.776281	0.11012	0.312113	0.603608
A2CEK3	A2CEK3_MOUSE	Phosphoglucomutase-2	Pgm2	0.001	0.001	0.001	0.001	0.001	0.001	0.964579	0.81528	1.00468	1.17985	0.994201	1.31556	1.25377	1.06278	0.898916	1.07225	0.96263	0.475512	0.001	0.001	1.04569	0.954308	10.0302	0.15362	2.23485e-05	9.89831	0.252266	0.000516544	0	0	1	-0.131931	0.29536	0.496278
Q8BZF8	PGM5_MOUSE	Phosphoglucomutase-like protein 5	Pgm5	0.001	0.001	0.001	0.001	0.001	0.001	0	0	0	1.15006	0.811098	1.02706	0	0	0	0.964512	1.10427	0.942996	0.001	0.001	0.498036	0.501964	8.96011	1.01959	0.178523	8.97144	1.00506	0.1731	0	0	1	0.0113317	1.43168	0.990453
P67778	PHB_MOUSE	Prohibitin (B-cell receptor-associated protein 32) (BAP 32)	Phb	0.95844	0.644437	1.06513	0.980896	1.26206	1.08904	1.14656	0.965369	0.903782	1.04839	1.09827	0.884937	1.10842	0.86776	1.0081	1.02224	0.786552	1.1596	0.889336	1.11066	1.00789	0.992114	0.180533	0.222785	0.293334	-0.162845	0.166976	0.275576	0.320623	0.226238	0.21532	-0.0227549	0.162268	0.831936
O35129	PHB2_MOUSE	Prohibitin-2 (B-cell receptor-associated protein BAP37) (Repressor of estrogen receptor activity)	Phb2	0.808525	0.961803	1.05353	0.935069	1.08287	1.1582	1.03517	1.12678	0.89381	1.06561	0.937871	1.14898	1.17319	0.704265	1.06679	0.994415	0.889579	0.963547	0.941286	1.05871	1.0347	0.965297	0.136511	0.139931	0.262715	-0.133267	0.174933	0.402686	0.169607	0.138537	0.292545	-0.100171	0.176039	0.391253
P52480-2	KPYM_MOUSE	Pyruvate kinase PKM (EC 2.7.1.40) (Pyruvate kinase muscle isozyme)	Pkm	1.17987	0.479137	1.02507	1.01892	0.904105	1.39291	1.06465	0.989909	1.10785	1.16978	0.965567	1.00537	1.34927	0.754112	0.734209	0.859446	0.934331	1.06551	0.894691	1.10531	1.05052	0.949481	0.231641	0.342754	0.323664	-0.219239	0.291295	0.385454	0.304988	0.385361	0.461313	-0.145893	0.232013	0.333647
P52480	KPYM_MOUSE	Pyruvate kinase PKM (EC 2.7.1.40) (Pyruvate kinase muscle isozyme)	Pkm	1.17987	0.479137	1.02507	1.01892	0.904105	1.39291	1.06465	0.989909	1.10785	1.16978	0.965567	1.00537	1.34927	0.754112	0.734209	0.859446	0.934331	1.06551	0.894691	1.10531	1.05052	0.949481	0.231641	0.342754	0.323664	-0.219239	0.291295	0.385454	0.304988	0.385361	0.461313	-0.145893	0.232013	0.333647
E0CX59	E0CX59_MOUSE	Protein Pkp2	Pkp2	0.001	0.001	0.001	0.001	0.001	0.001	0.0422746	5.70678	0.0881032	1.11241	1.3333	1.43391	0.0473579	0.0482157	0.0672656	0.956305	1.05579	0.108283	0.001	0.001	1.61946	0.380536	10.6613	1.18004	0.236827	8.57189	1.16597	0.232621	0	0	1	-2.08941	1.65891	0.188276
Q9CQ73	Q9CQ73_MOUSE	Plakophilin 2 (Protein Pkp2)	Pkp2	0.83702	1.51139	1.42114	0.813492	1.05452	0.362444	1.40588	1.16408	0.472461	0.943967	0.754892	1.23819	1.08262	0.908636	0.966317	1.13615	1.09857	0.828231	1.25652	0.743484	0.996579	1.00342	-0.334372	0.394427	0.328581	0.432552	0.401367	0.129664	-0.757055	0.453251	0.154774	0.00986999	0.333514	0.964223
Q9QXS1	PLEC_MOUSE	Plectin (PCN) (PLTN) (Plectin-1) (Plectin-6)	Plec	1.13429	0.980679	1.09505	0.84004	0.880376	1.06956	1.12996	0.964176	0.648172	1.1563	0.710455	1.19189	1.22989	1.12305	0.904758	1.12296	1.19391	0.624484	1.07001	0.929993	0.966826	1.03317	-0.146292	0.231758	0.498913	0.151791	0.229835	0.499647	-0.202328	0.123628	0.172597	0.0957553	0.302079	0.633051
Q9QXS1-15	PLEC_MOUSE	Plectin (PCN) (PLTN) (Plectin-1) (Plectin-6)	Plec	1.13429	0.980679	1.09505	0.84004	0.880376	1.06956	1.12996	0.964176	0.648172	1.1563	0.710455	1.19189	1.22989	1.12305	0.904758	1.12296	1.19391	0.624484	1.07001	0.929993	0.966826	1.03317	-0.146292	0.231758	0.498913	0.151791	0.229835	0.499647	-0.202328	0.123628	0.172597	0.0957553	0.302079	0.633051
P20918	PLMN_MOUSE	Plasminogen (EC 3.4.21.7) [Cleaved into: Plasmin heavy chain A; Activation peptide; Angiostatin; Plasmin heavy chain A, short form; Plasmin light chain B]	Plg	0.001	0.001	2.80452	1.72396	0.001	1.47152	0.581011	1.24874	0.367752	1.04264	0.730269	0.983511	1.47188	1.18077	1.14984	0.858832	1.09428	1.29047	0.935507	1.06549	0.825653	1.17435	-0.180213	1.45781	0.868967	0.140338	0.730499	0.778453	0.1877	1.58245	0.909831	0.508251	0.393316	0.0504524
O88492-2	PLIN4_MOUSE	Perilipin-4 (Adipocyte protein S3-12)	Plin4	0.001	0.001	0.001	0.001	0.001	0.001	5.01776	0.0243816	0.0409763	0.00839696	0.722495	0.741366	0.397722	0.487877	0.0312848	2.44674	0.973468	1.10754	0.001	0.001	1.09256	0.907438	10.0935	1.63259	0.381015	9.82565	0.85566	0.117737	0	0	1	-0.267846	1.84323	0.835768
P61014	PPLA_MOUSE	Cardiac phospholamban (PLB)	Pln	0.811962	1.25695	1.11086	0.778606	1.20134	0.84028	0.981898	1.04458	0.926531	0.768714	0.699929	1.3508	1.05202	1.27614	0.718833	0.905879	1.38765	0.887023	1.05993	0.940075	0.962077	1.03792	-0.139738	0.279949	0.565497	0.142852	0.298399	0.592152	-0.173114	0.264326	0.554085	0.109476	0.312322	0.599527
Q9R1Q7	PLP2_MOUSE	Proteolipid protein 2	Plp2	0.001	0.001	0.001	0.001	0.001	0.001	1.74433	2.56405	1.67178	0.909043	0.686866	1.38787	0.00661158	0.00661158	0.00661158	1.0755	1.52654	0.414182	0.001	0.001	1.49399	0.506009	10.545	0.40936	0.00736846	8.98302	1.17539	0.235735	0	0	1	-1.56194	1.24464	0.0269673
Q9DC61	MPPA_MOUSE	Mitochondrial-processing peptidase subunit alpha (EC 3.4.24.64) (Alpha-MPP) (P-55)	Pmpca	0.001	0.001	0.001	2.1012	1.83916	2.05964	0.846105	0.994877	2.38986	0.00199731	0.904629	1.39015	1.10563	0.00596013	0.657572	1.09991	1.41698	1.18634	0.001	2	1.08794	0.912064	10.0874	0.6571	0.0531975	-1.13279	0.511374	0.00957353	10.9658	0.0574937	1.6243e-05	-0.254386	0.83065	0.654251
Q9CXT8	MPPB_MOUSE	Mitochondrial-processing peptidase subunit beta (EC 3.4.24.64) (Beta-MPP) (P-52)	Pmpcb	0.001	0.001	0.001	0.001	0.001	0.001	0.0233316	0.0289325	0.0486247	0.147618	1.17948	0.00025527	5.83538	0.0266105	0.0371243	2.01794	2.65436	0.000348298	0.001	0.001	0.238041	1.76196	7.89507	1.77962	0.420984	10.783	1.19375	0.241704	0	0	1	2.8879	2.14292	0.143328
Q9R0M4	PODXL_MOUSE	Podocalyxin (Podocalyxin-like protein 1) (PC) (PCLP-1)	Podxl	0.001	0.001	0.001	0.001	0.001	0.001	5.83424	0.0331518	0.0331518	2.73551	0.516099	1.05427	0.0331518	0.0331518	0.0331518	0.713934	0.978623	0.00155628	0.001	0.001	1.70107	0.298928	10.7322	1.21285	0.248489	8.22366	1.32026	0.286713	0	0	1	-2.50857	1.79279	0.166404
Q91VM9	IPYR2_MOUSE	Inorganic pyrophosphatase 2, mitochondrial (EC 3.6.1.1) (Pyrophosphate phospho-hydrolase 2) (PPase 2)	Ppa2	0.001	0.001	0.001	0.001	0.001	0.001	0.025846	1.07726	2.62626	1.22818	0.797041	1.09296	0.0289538	0.0294782	2.2122	0.808304	0.8914	1.18212	0.001	0.001	1.14126	0.858743	10.1564	0.677008	0.0588229	9.74608	0.865737	0.121382	0	0	1	-0.410326	1.09902	0.568821
P17742	PPIA_MOUSE	Peptidyl-prolyl cis-trans isomerase A (PPIase A) (EC 5.2.1.8) (Cyclophilin A) (Cyclosporin A-binding protein) (Rotamase A) (SP18) [Cleaved into: Peptidyl-prolyl cis-trans isomerase A, N-terminally processed]	Ppia	0.001	0.001	0.001	0.001	0.001	0.001	0.380977	0.442817	2.8045	1.53376	1.22059	0.731215	0.94411	1.41443	0.0131688	0.716084	0.552845	1.24551	0.001	0.001	1.18564	0.814357	10.2115	0.701353	0.0660165	9.66952	0.567783	0.0312197	0	0	1	-0.541936	0.902371	0.40336
Q99KR7	PPIF_MOUSE	Peptidyl-prolyl cis-trans isomerase F, mitochondrial (PPIase F) (EC 5.2.1.8) (Cyclophilin D) (CyP-D) (CypD) (Cyclophilin F) (Rotamase F)	Ppif	0.001	0.001	0.001	0.001	0.001	0.001	0.00552051	0.620581	4.0552	1.03121	1.08707	0.016605	0.00618432	0.884858	0.427652	1.14779	0.00142489	2.7159	0.001	0.001	1.13603	0.863969	10.1498	1.20972	0.247505	9.75484	1.07554	0.198967	0	0	1	-0.394952	1.6187	0.721476
P62137	PP1A_MOUSE	Serine/threonine-protein phosphatase PP1-alpha catalytic subunit (PP-1A) (EC 3.1.3.16)	Ppp1ca	0.001	0.001	0.001	0.001	0.001	0.001	0.0239233	5.83407	0.0498579	1.22343	1.01741	0.812012	0.0268	0.0272854	0.0380658	0.863129	0.976087	1.10794	0.001	0.001	1.49345	0.506551	10.5444	1.33494	0.290427	8.98456	0.949712	0.152477	0	0	1	-1.55987	1.6383	0.307198
Q9DBR7	MYPT1_MOUSE	Protein phosphatase 1 regulatory subunit 12A (Myosin phosphatase-targeting subunit 1) (Myosin phosphatase target subunit 1)	Ppp1r12a	0.001	0.001	0.001	0.001	0.001	0.001	2.47785	0.00298156	0.00298156	0.61447	1.44529	0.659837	1.43206	0.00298156	2.08114	0.815745	0.615246	1.84941	0.001	0.001	0.867236	1.13276	9.76028	1.00182	0.171578	10.1456	0.639374	0.0483827	0	0	1	0.385351	1.18846	0.611077
Q8BG95	MYPT2_MOUSE	Protein phosphatase 1 regulatory subunit 12B (Myosin phosphatase-targeting subunit 2) (Myosin phosphatase target subunit 2)	Ppp1r12b	0.001	0.001	0.001	0.001	0.001	0.001	1.65618	1.43676	0.437589	0.361225	1.54156	0.7262	0.408837	1.83128	0.229351	0.664629	1.59099	1.1154	0.001	0.001	1.02658	0.973415	10.0036	0.51998	0.0218745	9.92691	0.608522	0.0405363	0	0	1	-0.0767259	0.800424	0.884437
P63330	PP2AA_MOUSE	Serine/threonine-protein phosphatase 2A catalytic subunit alpha isoform (PP2A-alpha) (EC 3.1.3.16)	Ppp2ca	0.001	0.001	0.001	0.001	0.001	0.001	0.515591	0.987902	1.24227	1.51976	0.000442595	1.22972	1.24624	0.96543	1.04257	0.942231	1.34724	0.960612	0.001	0.001	0.915946	1.08405	9.83912	0.559033	0.0293616	10.0822	0.144249	1.47377e-05	0	0	1	0.243102	0.577343	0.498627
Q76MZ3	2AAA_MOUSE	Serine/threonine-protein phosphatase 2A 65 kDa regulatory subunit A alpha isoform (PP2A subunit A isoform PR65-alpha) (PP2A subunit A isoform R1-alpha)	Ppp2r1a	1.08934	0.718113	0.993862	1.28908	0.878335	1.03127	2.79759	0.732391	0.721882	1.33784	1.47114	0.600426	0.877715	0.658335	0.212084	0.855957	0.763273	0.971363	0.933773	1.06623	1.27688	0.723121	0.451477	0.614506	0.514101	-0.560205	0.378479	0.0991418	0.19137	0.231699	0.463469	-0.820313	0.683506	0.150114
P58389	PTPA_MOUSE	Serine/threonine-protein phosphatase 2A activator (EC 5.2.1.8) (PP2A, subunit B', PR53 isoform) (Phosphotyrosyl phosphatase activator) (PTPA) (Serine/threonine-protein phosphatase 2A regulatory subunit 4) (Serine/threonine-protein phosphatase 2A regulatory subunit B')	Ppp2r4	0.001	0.001	0.001	0.001	0.001	0.001	0.0341103	5.76341	0.0710882	0.00649037	0.00539741	2.5049	0.0382119	0.038904	0.0542749	0.00457896	0.00517821	3.47345	0.001	0.001	1.39757	0.602433	10.4487	1.5396	0.354492	9.23466	2.1315	0.497493	0	0	1	-1.21404	2.62938	0.494186
Q922D4-4	PP6R3_MOUSE	Serine/threonine-protein phosphatase 6 regulatory subunit 3 (SAPS domain family member 3)	Ppp6r3	0.001	0.001	0.001	0.001	0.001	0.001	0.391055	0.00429551	2.76144	0.183507	0.152604	0.121797	0.00388049	2.83382	0.00551172	0.129464	5.24645	0.166183	0.001	0.001	0.602449	1.39755	9.2347	1.61397	0.376189	10.4487	1.42753	0.320423	0	0	1	1.21399	2.1547	0.441703
P35700	PRDX1_MOUSE	Peroxiredoxin-1 (EC 1.11.1.15) (Macrophage 23 kDa stress protein) (Osteoblast-specific factor 3) (OSF-3) (Thioredoxin peroxidase 2) (Thioredoxin-dependent peroxide reductase 2)	Prdx1	0.001	0.001	0.001	0.001	0.001	0.001	0.947364	1.18467	1.56672	1.14662	1.00837	0.976353	1.54029	0.440758	0.320206	1.00611	1.02559	0.836959	0.001	0.001	1.13835	0.861652	10.1527	0.18473	7.41743e-05	9.75096	0.468847	0.0139747	0	0	1	-0.401764	0.503927	0.20416
B1AXW6	B1AXW6_MOUSE	Peroxiredoxin-1 (Fragment)	Prdx1	0.001	0.001	0.001	0.001	0.001	0.001	0.785331	1.53313	0.796792	1.02872	1.02058	1.01663	0.810328	0.871128	1.20329	1.08739	0.997295	0.849382	0.001	0.001	1.0302	0.969802	10.0087	0.240284	0.000384862	9.92155	0.145075	1.53182e-05	0	0	1	-0.0871583	0.280684	0.645472
Q61171	PRDX2_MOUSE	Peroxiredoxin-2 (EC 1.11.1.15) (Thiol-specific antioxidant protein) (TSA) (Thioredoxin peroxidase 1) (Thioredoxin-dependent peroxide reductase 1)	Prdx2	0.001	1.04508	1.39887	0.46372	1.67773	1.41459	1.59301	1.2813	0.646603	1.02439	1.06207	1.02513	0.972018	0.87125	0.635814	0.728243	0.836162	1.32401	0.814986	1.18535	1.10542	0.894583	0.439743	0.773028	0.411759	-0.406022	0.503698	0.335058	0.540462	0.85071	0.543574	-0.305303	0.357179	0.221136
D3Z4A4	D3Z4A4_MOUSE	Peroxiredoxin-2 (Fragment)	Prdx2	0.001	0.001	0.001	0.001	0.001	0.001	5.93897	0.0122051	0.0122051	0.000929181	0.576998	0.000929181	0.0122051	0.0122051	0.0122051	0.31094	1.63835	3.47186	0.001	0.001	1.09037	0.909627	10.0906	1.9978	0.469885	9.82913	1.41004	0.315059	0	0	1	-0.261476	2.44529	0.876158
P20108	PRDX3_MOUSE	Thioredoxin-dependent peroxide reductase, mitochondrial (EC 1.11.1.15) (Antioxidant protein 1) (AOP-1) (PRX III) (Perioredoxin-3) (Protein MER5)	Prdx3	0.726314	0.759633	1.11159	1.43228	1.01042	0.959764	0.932553	0.941714	0.983113	0.874386	1.2141	0.969289	1.15049	0.874612	1.11751	0.862607	0.851665	1.22795	0.865846	1.13415	0.98586	1.01414	0.187273	0.229037	0.29964	-0.16136	0.24122	0.422906	0.389435	0.274598	0.238778	0.0408025	0.187725	0.744328
P99029	PRDX5_MOUSE	Peroxiredoxin-5, mitochondrial (EC 1.11.1.15) (Antioxidant enzyme B166) (AOEB166) (Liver tissue 2D-page spot 2D-0014IV) (PLP) (Peroxiredoxin V) (Prx-V) (Peroxisomal antioxidant enzyme) (Thioredoxin peroxidase PMP20) (Thioredoxin reductase)	Prdx5	0.001	0.001	0.001	0.001	0.001	0.001	0.947316	0.929189	0.653824	1.26026	0.859359	1.20846	1.36375	1.17539	0.930531	0.780166	0.972867	0.918886	0.001	0.001	0.976402	1.0236	9.93133	0.211245	0.000173848	9.99943	0.187157	8.06996e-05	0	0	1	0.0681029	0.282227	0.715564
H3BJQ7	H3BJQ7_MOUSE	Peroxiredoxin-5, mitochondrial	Prdx5	0.375591	0.540877	0.922157	0.881977	1.80315	1.47624	0.943869	0.924181	0.997931	0.00144707	2.97687	0.00144707	1.13737	0.974514	1.02213	3.01734	0.00144707	0.00144707	0.612875	1.38713	0.974291	1.02571	0.66876	1.08472	0.599982	-0.435477	1.01918	0.61266	1.17843	0.463703	0.0695345	0.0741961	1.41433	0.936775
Q6GT24	Q6GT24_MOUSE	Peroxiredoxin 6 (Peroxiredoxin-6)	Prdx6	0.001	0.001	0.001	0.001	0.001	0.001	1.28412	1.36791	0.561477	1.15943	1.15021	0.591989	0.832083	1.90559	0.0488153	1.13721	0.71725	1.24392	0.001	0.001	1.01919	0.980811	9.99321	0.315562	0.00188664	9.93783	0.575114	0.0327829	0	0	1	-0.0553736	0.656	0.897479
Q9JK53	PRELP_MOUSE	Prolargin (Proline-arginine-rich end leucine-rich repeat protein)	Prelp	2.31969	0.336907	0.001	0.001	1.45105	1.89236	0.73385	0.910015	1.52939	0.00315559	0.00262419	0.00209442	0.822091	0.836981	1.16767	2.53211	0.00251762	3.4575	0.885865	1.1148	0.530189	1.46981	-0.740581	1.59091	0.576338	0.398844	1.07401	0.68852	0.331628	1.36347	0.816089	1.47105	1.35108	0.137517
Q8K1M3	Q8K1M3_MOUSE	Protein kinase, cAMP dependent regulatory, type II alpha (Protein kinase, cAMP dependent regulatory, type II alpha, isoform CRA_b) (cAMP-dependent protein kinase type II-alpha regulatory chain) (cAMP-dependent protein kinase type II-alpha regulatory subunit)	Prkar2a	0.001	0.001	0.001	0.001	0.001	0.001	3.3187	0.00439971	0.00739426	0.00202621	2.44156	1.11044	0.00397462	2.65989	0.00564542	1.12346	1.32068	0.00183494	0.001	0.001	1.14742	0.85258	10.1642	1.14236	0.223347	9.73569	1.14522	0.224509	0	0	1	-0.428487	1.61757	0.695169
Q9Z2Y8	PROSC_MOUSE	Proline synthase co-transcribed bacterial homolog protein	Prosc	0.001	0.001	0.001	0.001	0.001	0.001	0.00817358	0.0101357	0.0170343	1.97446	1.35483	0.00216113	4.52631	1.42535	0.0130055	0.00229717	2.6633	0.00294871	0.001	0.001	0.561133	1.43887	9.1322	1.42667	0.320633	10.4907	1.17638	0.235548	0	0	1	1.35852	1.84912	0.319218
Q8BFQ1	Q8BFQ1_MOUSE	Prosaposin (Prosaposin, isoform CRA_a) (Psap protein)	Psap	0.001	0.001	0.001	0.001	0.001	0.001	1.3941	1.06632	1.60465	1.50272	1.16579	1.08277	1.93137	0.00177545	0.00177545	0.141008	1.05665	1.05106	0.001	0.001	1.30273	0.697272	10.3473	0.160566	2.98456e-05	9.44558	1.02322	0.179656	0	0	1	-0.901741	1.03574	0.0986295
E9PZ00	E9PZ00_MOUSE	Prosaposin	Psap	0.001	0.001	0.001	0.001	0.001	0.001	0.73385	0.910015	1.52939	1.57324	1.21408	1.03941	0.822091	0.836981	1.16767	1.024	1.00768	0.141582	0.001	0.001	1.16666	0.833335	10.1882	0.263845	0.000674132	9.70275	0.397147	0.00636108	0	0	1	-0.485422	0.476802	0.130147
Q9Z2U0	PSA7_MOUSE	Proteasome subunit alpha type-7 (EC 3.4.25.1) (Proteasome subunit RC6-1)	Psma7	0.001	0.001	0.001	0.001	0.001	0.001	0.039101	0.0484874	0.0814891	2.30862	0.00355426	0.00283673	5.72411	0.044596	0.0622158	0.627315	1.60623	1.45144	0.001	0.001	0.414016	1.58598	8.69354	2.04757	0.480976	10.6312	1.22802	0.253848	0	0	1	1.93762	2.38759	0.245511
O55234	PSB5_MOUSE	Proteasome subunit beta type-5 (EC 3.4.25.1) (Macropain epsilon chain) (Multicatalytic endopeptidase complex epsilon chain) (Proteasome chain 6) (Proteasome epsilon chain) (Proteasome subunit X)	Psmb5	0.001	0.001	0.001	0.001	0.001	0.001	0.73385	0.910015	1.52939	0.0186457	0.0155058	0.0123755	0.822091	0.836981	1.16767	0.0131545	5.92343	0.0168855	0.001	0.001	0.536631	1.46337	9.06779	1.07011	0.197241	10.5151	1.3943	0.309836	0	0	1	1.44729	1.75761	0.351309
P46471	PRS7_MOUSE	26S protease regulatory subunit 7 (26S proteasome AAA-ATPase subunit RPT1) (Proteasome 26S subunit ATPase 2) (Protein MSS1)	Psmc2	0.001	0.001	0.001	0.001	0.001	0.001	0.0418176	0.0518561	5.74525	1.41763	1.31876	1.29783	0.0468459	0.0476944	0.0665383	1.36473	0.00373827	0.597316	0.001	0.001	1.64552	0.354477	10.6843	1.16893	0.232835	8.46955	1.39837	0.312105	0	0	1	-2.21478	1.82259	0.176774
B7ZCF1	B7ZCF1_MOUSE	26S protease regulatory subunit 6A	Psmc3	0.001	0.001	0.001	0.001	0.001	0.001	0.0114993	0.0142597	0.0239652	0.624673	1.72001	0.499984	1.7533	1.81417	2.3828	0.584647	0.799979	1.77071	0.001	0.001	0.482399	1.5176	8.91408	1.25619	0.264298	10.5676	0.411639	0.00757085	0	0	1	1.6535	1.32191	0.0239129
P62334	PRS10_MOUSE	26S protease regulatory subunit 10B (26S proteasome AAA-ATPase subunit RPT4) (Proteasome 26S subunit ATPase 6) (Proteasome subunit p42)	Psmc6	0.001	0.001	0.001	0.001	0.001	0.001	0.73385	0.910015	1.52939	0.00340025	1.65073	1.43187	0.822091	0.836981	1.16767	0.00239888	1.16166	1.74994	0.001	0.001	1.04321	0.956792	10.0268	0.546637	0.0268416	9.90206	0.549562	0.0274312	0	0	1	-0.12475	0.775133	0.808314
Q8BG32	PSD11_MOUSE	26S proteasome non-ATPase regulatory subunit 11 (26S proteasome regulatory subunit RPN6) (26S proteasome regulatory subunit S9) (26S proteasome regulatory subunit p44.5)	Psmd11	0.001	0.001	0.001	0.001	0.001	0.001	0.0160952	3.50285	0.0335435	2.03717	1.528	0.254509	0.0180306	2.40387	0.02561	1.04769	0.00133238	1.1313	0.001	0.001	1.22869	0.771305	10.2629	1.03817	0.184979	9.59116	1.13368	0.220367	0	0	1	-0.671753	1.53721	0.523348
Q99JI4	PSMD6_MOUSE	26S proteasome non-ATPase regulatory subunit 6 (26S proteasome regulatory subunit RPN7) (26S proteasome regulatory subunit S10) (p42A)	Psmd6	0.001	0.001	0.001	0.001	0.001	0.001	0.985361	1.16886	1.05912	0.980996	0.926941	1.08975	1.09601	0.476295	1.21435	0.858143	1.26356	0.880614	0.001	0.001	1.03517	0.964828	10.0157	0.0774382	2.16442e-07	9.91413	0.276123	0.000881653	0	0	1	-0.101526	0.286776	0.584279
Q8BWM0	PGES2_MOUSE	Prostaglandin E synthase 2 (EC 5.3.99.3) (GATE-binding factor 1) (GBF-1) (Microsomal prostaglandin E synthase 2) (mPGES-2) [Cleaved into: Prostaglandin E synthase 2 truncated form]	Ptges2	1.46166	1.45673	1.12739	0.001	0.970271	0.983955	1.15607	1.01231	0.997704	0.946162	1.0313	1.20252	0.813855	0.996731	1.02333	1.12127	1.10119	0.59756	1.34859	0.651742	1.05768	0.942322	-0.350553	0.144295	0.0171894	0.531919	0.732449	0.273537	-1.04908	0.715538	0.112519	-0.166608	0.212859	0.236402
Q9R0Q7	TEBP_MOUSE	Prostaglandin E synthase 3 (EC 5.3.99.3) (Cytosolic prostaglandin E2 synthase) (cPGES) (Hsp90 co-chaperone) (Progesterone receptor complex p23) (Sid 3177) (Telomerase-binding protein p23)	Ptges3	0.001	0.001	0.001	0.001	0.001	0.001	0.00664739	1.62048	2.37438	1.41468	0.00370839	0.830559	1.98033	0.00758158	0.010577	0.00314606	0.00355778	3.74435	0.001	0.001	1.04174	0.958257	10.0248	0.826086	0.107185	9.90427	1.50218	0.343536	0	0	1	-0.120515	1.71434	0.913572
Q8VDQ1	PTGR2_MOUSE	Prostaglandin reductase 2 (PRG-2) (EC 1.3.1.48) (15-oxoprostaglandin 13-reductase) (Zinc-binding alcohol dehydrogenase domain-containing protein 1)	Ptgr2	0.001	0.001	0.001	0.001	0.001	0.001	5.06155	0.162168	0.272544	0.0129205	1.12759	1.69931	0.1465	0.149153	0.208084	0.00911543	0.0103084	3.14075	0.001	0.001	1.38935	0.610651	10.4402	1.25692	0.263963	9.25421	1.85684	0.438547	0	0	1	-1.18599	2.24225	0.422536
O54724	PTRF_MOUSE	Polymerase I and transcript release factor (Cav-p60) (Cavin-1)	Ptrf	0.914944	1.07663	0.982622	0.78771	1.24627	0.991825	0.564179	0.339729	0.55194	0.701999	1.4763	0.62176	2.7955	0.865673	0.882979	0.994578	0.711003	1.49436	0.991397	1.0086	0.709318	1.29068	-0.483031	0.512179	0.274213	0.355776	0.585141	0.572676	0.024823	0.19764	0.908559	0.86363	0.752101	0.135909
Q5D073	Q5D073_MOUSE	Peroxisomal membrane protein 2 (Peroxisomal membrane protein 2, isoform CRA_a)	Pxmp2	0.001	1.88537	2.55202	0.001	1.56261	0.001	0.001	0.001	0.001	0.001	0.001	0.001	0.001	0.001	0.001	0.001	0.001	0.001	1.47946	0.521536	0.001	0.001	-10.5309	0.730181	0.0212099	-9.02662	1.4115	0.170471	-1.50424	1.58918	0.358596	0	0	1
Q8CI94	PYGB_MOUSE	Glycogen phosphorylase, brain form (EC 2.4.1.1)	Pygb	1.0682	0.788963	0.946691	1.03671	1.02872	1.13072	0.81746	1.07525	1.09515	1.06285	1.12733	1.00487	1.20622	1.00031	0.805616	0.885256	1.02463	0.895069	0.934618	1.06538	1.03049	0.969515	0.140875	0.157461	0.2981	-0.136036	0.139769	0.306906	0.188921	0.12981	0.208174	-0.0879892	0.165766	0.426298
Q9WUB3	PYGM_MOUSE	Glycogen phosphorylase, muscle form (EC 2.4.1.1) (Myophosphorylase)	Pygm	0.819604	1.1625	1.237	0.637625	1.29476	0.848515	0.606845	1.11079	0.943277	0.915996	1.20797	1.10659	1.06646	1.18823	1.08439	0.944736	1.00884	0.815868	1.07303	0.926966	0.981911	1.01809	-0.128031	0.261558	0.57087	0.135275	0.317068	0.55791	-0.211107	0.340637	0.563883	0.0521987	0.230025	0.730068
E9PUM3	E9PUM3_MOUSE	Alpha-1,4 glucan phosphorylase (EC 2.4.1.1)	Pygm	0.517031	0.826674	1.12774	1.3235	1.10372	1.10133	0.001	0.001	0.001	0.001	0.001	0.001	0.001	0.001	0.001	0.001	0.001	0.001	0.823814	1.17619	0.001	0.001	-9.68617	0.302651	0.000188782	-10.1999	0.0885684	4.98833e-08	0.513725	0.315344	0.138922	0	0	1
D3YW52	D3YW52_MOUSE	Alpha-2-macroglobulin	Pzp	0.001	0.001	0.001	0.001	6	0.001	0.0006993	2.9272	0.653743	0.373707	1.7443	0.418155	0.976391	0.86283	0.579132	0.439045	0.518915	2.50588	0.001	2.00067	1.01963	0.980365	9.99384	0.990103	0.167149	-1.02909	1.58733	0.486399	10.9663	1.41351	0.373901	-0.0566607	1.22553	0.944634
P61027	RAB10_MOUSE	Ras-related protein Rab-10	Rab10	1.23173	0.860924	1.09229	0.905146	0.973422	0.936485	1.07807	1.23165	0.844273	0	0	0	0.893447	1.0752	0.877359	0	0	0	1.06165	0.938351	0.525665	0.474335	-1.01409	1.03279	0.179063	-0.984222	1.00934	0.182453	-0.178108	0.147082	0.32477	-0.148239	1.43659	0.876472
E9Q3P9	E9Q3P9_MOUSE	Ras-related protein Rab-11A	Rab11a	1.13433	1.09221	0.904668	1.10564	0.891377	0.871776	0.001	0.001	0.001	0.001	0.001	0.001	0.001	0.001	0.001	0.001	0.001	0.001	1.04374	0.956263	0.001	0.001	-10.0275	0.0956451	8.49867e-08	-9.90126	0.11077	2.34263e-07	-0.126278	0.146349	0.443259	0	0	1
P46638	RB11B_MOUSE	Ras-related protein Rab-11B	Rab11b	0.001	0.001	0.001	0.001	0.001	0.001	0.796871	1.44364	1.01427	1.30958	0.956677	1.22093	0.9946	0.884942	0.865672	0.7548	0.952061	0.805954	0.001	0.001	1.12366	0.876338	10.134	0.196681	0.000110698	9.77534	0.092743	7.47805e-07	0	0	1	-0.358648	0.217451	0.0407382
G3UY29	G3UY29_MOUSE	MCG22989, isoform CRA_a (Ras-related protein Rab-11B)	Rab11b	0.001	0.001	0.001	0.001	0.001	0.001	0.901379	1.1819	0.903555	1.21822	0.773361	1.05885	1.08366	0.993702	0.9358	0.821765	1.06719	1.06061	0.001	0.001	1.00621	0.993789	9.97472	0.159391	2.84847e-05	9.9568	0.0926673	7.42948e-07	0	0	1	-0.0179223	0.184371	0.883594
Q91V41	RAB14_MOUSE	Ras-related protein Rab-14	Rab14	0.001	0.001	0.001	0.001	0.001	0.001	1.06254	1.55225	0.00123787	0.983021	0.974422	1.06724	1.04669	0.989884	1.34739	0.737658	1.1366	1.10107	0.001	0.001	0.940119	1.05988	9.8767	0.493286	0.0174848	10.0497	0.171891	4.66052e-05	0	0	1	0.172987	0.522376	0.602695
P62821	RAB1A_MOUSE	Ras-related protein Rab-1A (YPT1-related protein)	Rab1A	0.001	0.001	0.001	0.001	0.001	0.001	2.26735	0.00127959	0.00127959	0	0	0	0.00127959	1.95535	1.77347	0	0	0	0.001	0.001	0.378317	0.621683	8.56345	2.23304	0.517015	9.28003	1.41601	0.317182	0	0	1	0.716581	2.64416	0.665087
Q9D1G1	RAB1B_MOUSE	Ras-related protein Rab-1B	Rab1b	0.001	0.001	0.001	0.001	0.001	0.001	0.86347	1.22447	1.1678	0.90075	1.13487	1.07711	1.00349	0.958277	0.782499	0.769942	1.13908	0.978254	0.001	0.001	1.06141	0.93859	10.0518	0.126718	6.20686e-06	9.87435	0.136978	1.04584e-05	0	0	1	-0.177415	0.186602	0.170718
Q3TEG7	Q3TEG7_MOUSE	Ras-related protein Rab-2B	Rab2b	0.001	0.001	0.001	0.001	0.001	0.001	0.972312	1.55964	0.000696022	0.000904685	0.98124	1.34689	1.45539	1.05909	0.952868	1.00146	1.43426	1.23524	0.001	0.001	0.810281	1.18972	9.66228	0.749935	0.0813872	10.2164	0.168477	4.08799e-05	0	0	1	0.554126	0.768627	0.214334
P51150	RAB7A_MOUSE	Ras-related protein Rab-7a	Rab7a	1.18384	0.001	1.29949	1.83058	0.809834	0.876253	1.04978	1.30402	1.12377	0.841345	1.32081	0.963175	0.765602	0.651047	1.10578	0.747696	0.963933	1.16304	0.828112	1.17222	1.10048	0.899516	0.41024	0.725734	0.38539	-0.382024	0.450921	0.310497	0.501346	0.812584	0.551545	-0.290918	0.264059	0.111593
Q3TLP8	Q3TLP8_MOUSE	RAS-related C3 botulinum substrate 1, isoform CRA_a (Ras-related C3 botulinum toxin substrate 1)	Rac1	0.001	0.001	0.001	0.001	0.001	0.001	1.08483	1.51052	0.893373	1.292	0.789275	1.0782	1.24955	1.26092	0.000804945	0.800671	1.07054	0.969312	0.001	0.001	1.10803	0.891966	10.1138	0.216398	0.000201942	9.80084	0.480986	0.0156585	0	0	1	-0.312941	0.527424	0.348776
Q9JIW9	RALB_MOUSE	Ras-related protein Ral-B	Ralb	1.26631	0.733339	1.07096	0.964175	0.936073	1.02914	0.001	0.001	0.001	0.001	0.001	0.001	0.001	0.001	0.001	0.001	0.001	0.001	1.02354	0.976464	0.001	0.001	-9.99935	0.21509	2.09255e-05	-9.93142	0.0399167	1.94186e-10	-0.0679234	0.218762	0.780717	0	0	1
Q99JI6	RAP1B_MOUSE	Ras-related protein Rap-1b (GTP-binding protein smg p21B)	Rap1b	1.32896	1.19451	0.784318	1.545	0.455026	0.692185	0.279705	1.46181	1.52893	5.73722	0.0525567	0.0525567	1.46497	0.747955	0.516634	0.0525567	0.0525567	0.0525567	1.1026	0.897405	1.5188	0.481205	0.462024	1.32352	0.758855	-0.899107	1.19057	0.333572	-0.297073	0.56228	0.608057	-1.6582	1.68909	0.284231
P26043	RADI_MOUSE	Radixin (ESP10)	Rdx	0.001	0.001	0.001	0.001	0.001	0.001	0.73385	0.910015	1.52939	0.262822	0.218563	4.8855	0.822091	0.836981	1.16767	0.185421	0.209687	0.238011	0.001	0.001	1.42336	0.576643	10.4751	1.13049	0.218958	9.17154	0.664032	0.0552843	0	0	1	-1.30355	1.31108	0.279004
G3X8R0	G3X8R0_MOUSE	Receptor expression-enhancing protein	Reep5	1.17785	1.01205	1.13877	0.775314	0.987247	0.908761	1.1539	1.31917	0.647336	0.965743	0.903379	1.09143	0.903436	1.24358	0.73258	0.824927	1.29933	0.915187	1.10956	0.890441	1.01349	0.986506	-0.13065	0.217956	0.52074	0.147809	0.235151	0.525495	-0.317395	0.117136	0.0511696	-0.0389366	0.298463	0.843788
Q9QUI0	RHOA_MOUSE	Transforming protein RhoA	Rhoa	0.001	0.001	0.001	0.001	0.001	0.001	0.73385	0.910015	1.52939	0.840886	1.01072	1.12233	0.822091	0.836981	1.16767	0.986598	1.22754	0.811928	0.001	0.001	1.02453	0.975468	10.0007	0.250746	0.000497918	9.92995	0.172585	4.78665e-05	0	0	1	-0.0707993	0.3044	0.728367
Q9DCV4	RMD1_MOUSE	Regulator of microtubule dynamics protein 1 (RMD-1) (mRMD-1) (Microtubule-associated protein) (Protein FAM82B)	Rmdn1	0.001	0.001	0.001	0.001	0.001	0.001	4.47011	0.0140593	1.47215	0.00348492	3.10257	2.88555	0.0127009	0.012931	0.01804	0.00245861	0.00278037	0.00315593	0.001	0.001	1.99132	0.00867779	10.9595	0.827949	0.107707	3.11733	0.707047	0.0975466	0	0	1	-7.84218	1.08877	0.0227409
Q91VI7	RINI_MOUSE	Ribonuclease inhibitor (Ribonuclease/angiogenin inhibitor 1)	Rnh1	0.001	0.001	0.001	0.001	0.001	0.001	0.73385	0.910015	1.52939	1.60122	1.76461	0.536264	0.822091	0.836981	1.16767	0.897165	0.00512276	1.19562	0.001	0.001	1.17923	0.820774	10.2036	0.398898	0.00649048	9.68084	0.480244	0.0155587	0	0	1	-0.522782	0.624303	0.220786
Q6ZWV3	RL10_MOUSE	60S ribosomal protein L10 (Protein QM homolog)	Rpl10	0.001	0.001	0.001	0.001	0.001	0.001	0.983201	0.813803	0.75251	0.661272	1.45025	0.77729	1.0928	1.23694	1.12075	1.02167	0.90631	1.18321	0.001	0.001	0.906387	1.09361	9.82398	0.288645	0.00114031	10.0949	0.0984589	1.12359e-06	0	0	1	0.270903	0.304975	0.169734
P35979	RL12_MOUSE	60S ribosomal protein L12	Rpl12	0.001	0.001	0.001	0.001	0.001	0.001	1.19787	1.3223	1.17793	0.890435	0.222811	1.17334	1.53549	0.461119	0.305288	1.15545	1.73365	0.824311	0.001	0.001	0.997448	1.00255	9.9621	0.370794	0.00448496	9.96946	0.523546	0.0225079	0	0	1	0.00736404	0.641552	0.986168
P47963	RL13_MOUSE	60S ribosomal protein L13 (A52)	Rpl13	0.842926	1.43781	1.24693	0.743558	0.961264	0.767514	0.981904	0.691578	0.905334	0.855552	1.19189	0.855989	1.11506	1.09667	1.20945	0.872392	1.02082	1.20336	1.17589	0.824112	0.913707	1.08629	-0.363947	0.268444	0.127814	0.3985	0.158956	0.020509	-0.512838	0.241806	0.135305	0.249609	0.197128	0.0704443
E9Q5A0	E9Q5A0_MOUSE	60S ribosomal protein L13a	Rpl13a	0.001	0.001	0.001	0.001	0.001	0.001	1.42093	0.000905781	1.33498	0.793798	0.975433	1.08766	1.62487	1.61741	0.000905781	0.840573	1.42437	0.878165	0.001	0.001	0.935617	1.06438	9.86977	0.500085	0.0185501	10.0558	0.537705	0.025111	0	0	1	0.186028	0.73431	0.705076
Q9CR57	RL14_MOUSE	60S ribosomal protein L14	Rpl14	1.19589	0.785191	0.998414	1.38378	0.729934	0.906796	0.955057	0.888194	0.960623	0.789867	1.32664	0.982397	1.03792	1.02158	1.13663	0.732476	1.16656	1.00206	0.993163	1.00684	0.983796	1.0162	-0.0136712	0.238831	0.946081	0.0133598	0.307114	0.954224	0.019727	0.322084	0.955144	0.046758	0.218222	0.745939
Q6ZWZ7	Q6ZWZ7_MOUSE	60S ribosomal protein L17 (MCG123291, isoform CRA_d) (MCG50776) (Ribosomal protein L17)	Rpl17	0.001	0.001	0.001	0.001	0.001	0.001	0.957886	0.884522	0.871305	0.911308	1.72777	0.856362	1.16227	1.17184	0.952175	0.765152	0.994582	0.744825	0.001	0.001	1.03486	0.965141	10.0152	0.301094	0.00144976	9.9146	0.174996	5.23728e-05	0	0	1	-0.100622	0.348254	0.669396
P35980	RL18_MOUSE	60S ribosomal protein L18	Rpl18	1.13207	0.997975	0.918256	0.860044	1.08093	1.01072	1.13936	0.862443	0.840466	0.819008	0.943081	1.02416	0.933107	1.06058	1.16404	0.848082	1.37443	0.991235	1.0161	0.983899	0.938086	1.06191	-0.115252	0.148975	0.388299	0.110085	0.186273	0.535654	-0.0464623	0.127714	0.739147	0.178875	0.201445	0.2071
G3UZK4	G3UZK4_MOUSE	60S ribosomal protein L18 (MCG132477, isoform CRA_c)	Rpl18	1.0871	1.12899	0.913067	0.726345	1.1257	1.01879	0.001	0.001	0.001	0.001	0.001	0.001	0.001	0.001	0.001	0.001	0.001	0.001	1.04305	0.956947	0.001	0.001	-10.0266	0.0896332	5.4229e-08	-9.9023	0.176394	5.58516e-06	-0.124302	0.197861	0.562257	0	0	1
P62717	RL18A_MOUSE	60S ribosomal protein L18a	Rpl18a	1.15486	1.28114	1.16607	1.09585	0.001	1.30209	1.54623	0.476851	0.00101791	0.596524	1.32861	0.518068	1.87139	1.5932	0.51131	0.893087	0.980925	1.68278	1.20069	0.799644	0.744551	1.25545	-0.689421	0.712608	0.230792	0.650774	0.813471	0.308709	-0.586433	0.715609	0.378905	0.753762	0.810832	0.144109
A2A547	A2A547_MOUSE	Ribosomal protein L19	Rpl19	0.001	0.001	0.001	0.001	0.001	0.001	0.822143	1.37068	1.39332	0.577121	1.52312	1.41936	0.862828	0.976348	0.574678	0.636064	1.02893	0.815411	0.001	0.001	1.18429	0.81571	10.2098	0.298198	0.00137149	9.67191	0.202591	0.000133808	0	0	1	-0.537895	0.360507	0.060656
Q9CQM8	Q9CQM8_MOUSE	60S ribosomal protein L21 (MCG120646) (MCG121646, isoform CRA_a) (MCG121688) (MCG18971) (Ribosomal protein L21) (Rpl21 protein)	Rpl21	0.001	0.001	0.001	0.001	0.001	0.001	0.825946	0.743498	1.00884	1.05208	1.4157	0.682256	1.27812	1.21921	0.924374	0.738739	0.882465	1.22876	0.001	0.001	0.954721	1.04528	9.89894	0.256689	0.000573138	10.0297	0.196539	0.000110236	0	0	1	0.130738	0.323291	0.540799
P67984	RL22_MOUSE	60S ribosomal protein L22 (Heparin-binding protein HBp15)	Rpl22	0.001	0.001	0.001	0.001	0.001	0.001	4.36121	0.240468	0.2528	1.06001	0.964337	1.01111	0.58259	0.310325	0.252611	0.683093	1.13596	1.14548	0.001	0.001	1.31499	0.685011	10.3608	1.06838	0.196163	9.41998	0.517243	0.0214406	0	0	1	-0.940852	1.187	0.353861
P62830	RL23_MOUSE	60S ribosomal protein L23	Rpl23	0.001	0.001	0.001	0.001	0.001	0.001	0.985233	0.664406	1.34362	0.897553	1.13667	1.08595	1.40362	1.1906	0.412518	0.773117	1.27417	0.832538	0.001	0.001	1.01891	0.981094	9.99281	0.20639	0.0001502	9.93825	0.347379	0.00318456	0	0	1	-0.0545584	0.404066	0.837026
P62751	RL23A_MOUSE	60S ribosomal protein L23a	Rpl23a	0.001	0.001	0.001	0.001	0.001	0.001	0.831577	0.812141	1.21091	1.0911	1.07665	0.968856	1.11291	1.13938	0.893077	0.834411	0.973295	1.05569	0.001	0.001	0.99854	1.00146	9.96368	0.143547	1.42762e-05	9.96789	0.111513	2.62168e-06	0	0	1	0.00421395	0.181772	0.972034
Q8BP67	RL24_MOUSE	60S ribosomal protein L24	Rpl24	1.04807	0.933882	0.984819	1.08403	0.903436	1.04577	0.732446	1.12062	1.19123	0.556925	1.27399	1.43175	0.926673	0.821429	1.20761	1.02123	1.36542	0.350685	0.988922	1.01108	1.05116	0.948841	0.0880529	0.295674	0.766984	-0.0916568	0.347462	0.779146	0.0319662	0.0902022	0.747035	-0.147744	0.447232	0.617872
P61255	RL26_MOUSE	60S ribosomal protein L26 (Silica-induced gene 20 protein) (SIG-20)	Rpl26	0.001	0.001	0.001	0.001	0.001	0.001	0.868736	0.777333	0.901106	0.855715	0.999226	0.998013	1.47906	1.0471	0.926667	0.877438	1.40519	0.864414	0.001	0.001	0.900021	1.09998	9.81382	0.0877679	5.12439e-07	10.1033	0.227188	0.000273017	0	0	1	0.289444	0.243552	0.118824
P61358	RL27_MOUSE	60S ribosomal protein L27	Rpl27	0.001	0.001	0.001	0.001	0.001	0.001	1.02018	1.02091	0.891928	0.834474	1.13804	1.04824	1.17416	1.17111	0.721712	0.812798	1.16426	1.00219	0.001	0.001	0.992295	1.00771	9.95462	0.10157	1.38993e-06	9.97686	0.180603	6.41868e-05	0	0	1	0.0222333	0.207204	0.871742
P14115	RL27A_MOUSE	60S ribosomal protein L27a (L29)	Rpl27a	0.001	0.001	0.001	0.001	0.001	0.001	0.968316	0.919398	0.870754	0.95557	1.23417	0.791389	1.06685	1.13126	1.04342	0.924747	0.983658	1.11047	0.001	0.001	0.956599	1.0434	9.90177	0.143608	1.43204e-05	10.0271	0.0682372	9.03938e-08	0	0	1	0.125307	0.158995	0.238221
P41105	RL28_MOUSE	60S ribosomal protein L28	Rpl28	0.001	0.001	0.001	0.001	0.001	0.001	0.000987813	1.13004	1.13179	0.429978	1.28075	0.485021	1.06972	2.32126	0.346202	1.03823	0.789006	1.97701	0.001	0.001	0.743095	1.25691	9.5374	0.627664	0.0453945	10.2957	0.541807	0.0258817	0	0	1	0.758259	0.829166	0.194123
P27659	RL3_MOUSE	60S ribosomal protein L3 (J1 protein)	Rpl3	0.001	0.001	0.001	0.001	0.001	0.001	1.3727	1.65284	0.791668	1.19634	1.1711	1.00698	1.02717	0.697259	0.458365	0.991869	1.5361	0.0976093	0.001	0.001	1.1986	0.801395	10.2271	0.225859	0.00026319	9.64637	0.569751	0.0316448	0	0	1	-0.58077	0.612885	0.125224
P62889	RL30_MOUSE	60S ribosomal protein L30	Rpl30	0.001	0.001	0.001	0.001	0.001	0.001	0.067862	0.0841526	0.141429	0.00215898	1.08417	1.1209	5.52118	0.0773989	0.107979	0.975095	1.60136	1.21632	0.001	0.001	0.416779	1.58322	8.70314	1.16779	0.233179	10.6286	1.16626	0.231885	0	0	1	1.92551	1.65042	0.201894
P62911	RL32_MOUSE	60S ribosomal protein L32	Rpl32	0.001	0.001	0.001	0.001	0.001	0.001	0.000583863	0.930146	1.30834	1.02907	0.953778	0.999371	1.34093	1.28486	1.13515	0.723471	1.35446	0.939845	0.001	0.001	0.870215	1.12978	9.76523	0.4693	0.0140347	10.1418	0.204508	0.000141696	0	0	1	0.376604	0.511924	0.244357
Q9D1R9	RL34_MOUSE	60S ribosomal protein L34	Rpl34	0.001	0.001	0.001	0.001	0.001	0.001	0.621303	0.9442	1.20409	0.790145	1.13602	1.05038	1.2095	1.36045	0.660458	0.867624	1.16163	0.994203	0.001	0.001	0.957689	1.04231	9.90341	0.209928	0.000167188	10.0256	0.222271	0.000238572	0	0	1	0.122156	0.305735	0.551112
Q6ZWV7	RL35_MOUSE	60S ribosomal protein L35	Rpl35	0.001	0.001	0.001	0.001	0.001	0.001	0.826688	0.906755	0.831232	0.6765	1.11644	0.975451	1.40056	1.12343	0.911334	0.925706	1.18273	1.12317	0.001	0.001	0.888844	1.11116	9.79579	0.153639	2.23913e-05	10.1178	0.148559	1.79081e-05	0	0	1	0.322059	0.213716	0.0427478
O55142	RL35A_MOUSE	60S ribosomal protein L35a	Rpl35a	0.001	0.001	0.001	0.001	0.001	0.001	1.4071	0.711711	0.829558	0.734752	1.31164	1.00721	0.787533	1.53534	0.728754	0.399756	1.22413	1.32251	0.001	0.001	1.00033	0.999671	9.96626	0.272376	0.000813778	9.96531	0.391674	0.0059287	0	0	1	-0.000949726	0.477072	0.997599
Q6ZWZ4	Q6ZWZ4_MOUSE	60S ribosomal protein L36	Rpl36	0.001	0.001	0.001	0.001	0.001	0.001	0.000596483	2.44596	0.000596483	1.13201	0.897796	1.06305	3.16716	0.38509	0.000596483	0.78645	1.28565	0.835047	0.001	0.001	0.923335	1.07667	9.85071	0.893636	0.13149	10.0724	0.943588	0.149837	0	0	1	0.221645	1.29959	0.798665
P83882	RL36A_MOUSE	60S ribosomal protein L36a (60S ribosomal protein L44)	Rpl36a	0.001	0.001	0.001	0.001	0.001	0.001	0.0291509	5.79781	0.0607525	1.6186	0.832712	0.000408697	0.0326561	0.0332476	0.0463837	0.590174	2.95755	0.000557639	0.001	0.001	1.38991	0.610094	10.4408	1.47861	0.336257	9.25289	1.75345	0.413276	0	0	1	-1.18788	2.29366	0.469031
Q9D8E6	RL4_MOUSE	60S ribosomal protein L4	Rpl4	1.10256	0.444289	1.72149	0.820716	0.906834	1.00412	1.02318	0.959987	0.821109	0.771901	1.3447	1.00677	1.19406	1.17152	0.830138	0.833946	1.18032	0.862362	1.08944	0.910555	0.987942	1.01206	-0.141095	0.513808	0.718025	0.152474	0.187345	0.413563	-0.258774	0.485701	0.656173	0.0347945	0.251379	0.83426
P47962	RL5_MOUSE	60S ribosomal protein L5	Rpl5	0.001	0.001	0.001	0.001	0.001	0.001	1.15292	1.07801	1.04398	0.876597	0.963579	1.05791	0.432764	1.42925	0.863084	0.794196	1.26091	1.04681	0.001	0.001	1.02883	0.971169	10.0068	0.0854052	4.24514e-07	9.92358	0.334289	0.00259018	0	0	1	-0.083213	0.345026	0.709472
P47911	RL6_MOUSE	60S ribosomal protein L6 (TAX-responsive enhancer element-binding protein 107) (TAXREB107)	Rpl6	0.001	0.001	0.001	0.001	0.001	0.001	0.872074	0.892829	0.953547	0.85693	1.09919	0.978095	1.0188	1.19245	1.0703	0.905446	1.07988	1.08046	0.001	0.001	0.94211	1.05789	9.87975	0.0874096	4.98088e-07	10.047	0.080967	2.94115e-07	0	0	1	0.167221	0.119147	0.0543507
P14148	RL7_MOUSE	60S ribosomal protein L7	Rpl7	0.001	0.001	0.001	0.001	0.001	0.001	0.955546	0.951635	1.08533	0.867501	1.14418	1.00172	1.03701	1.07275	0.897731	0.749936	1.25688	0.979784	0.001	0.001	1.00099	0.999015	9.96721	0.0911391	6.62976e-07	9.96436	0.156168	2.49108e-05	0	0	1	-0.00284298	0.180817	0.981028
F6XI62	F6XI62_MOUSE	60S ribosomal protein L7 (Fragment)	Rpl7	0.717701	1.24643	1.03381	1.07091	0.927841	1.00331	0.001	0.001	0.001	0.001	0.001	0.001	0.001	0.001	0.001	0.001	0.001	0.001	0.999314	1.00069	0.001	0.001	-9.96479	0.217374	2.24381e-05	-9.96677	0.0583957	2.76089e-09	0.00197997	0.225081	0.993529	0	0	1
P12970	RL7A_MOUSE	60S ribosomal protein L7a (Surfeit locus protein 3)	Rpl7a	0.001	0.001	0.001	0.001	0.001	0.001	0.870426	0.941145	1.1002	0.88744	1.13888	1.07318	1.08531	1.43167	0.571239	0.722512	1.1084	1.06959	0.001	0.001	1.00188	0.998121	9.96849	0.105934	1.85059e-06	9.96307	0.280714	0.000970248	0	0	1	-0.0054229	0.300037	0.978172
P62918	RL8_MOUSE	60S ribosomal protein L8	Rpl8	1.11964	0.828074	1.09906	0.857825	0.831999	1.2634	0.916944	0.897438	0.978462	0.686691	1.12853	0.849221	1.08528	1.23047	0.891404	1.01601	1.10691	1.21264	1.01559	0.984407	0.909549	1.09045	-0.1591	0.196244	0.353085	0.147598	0.226909	0.401126	-0.0449949	0.239561	0.86205	0.261703	0.180582	0.044541
P51410	RL9_MOUSE	60S ribosomal protein L9	Rpl9	0.001	0.001	0.001	0.001	0.001	0.001	1.15237	0.000952752	0.790313	1.29947	0.968896	1.13983	1.92827	2.12715	0.000952752	0.715574	1.08721	0.78902	0.001	0.001	0.891971	1.10803	9.80085	0.481221	0.0156924	10.1138	0.658398	0.0535544	0	0	1	0.312927	0.815513	0.580752
P14869	RLA0_MOUSE	60S acidic ribosomal protein P0 (60S ribosomal protein L10E)	Rplp0	0.001	0.001	0.001	0.001	0.001	0.001	0.410989	0.0108863	1.8337	0.901476	1.63132	1.00766	3.08769	0.64276	0.0139686	0.843261	1.38223	0.234049	0.001	0.001	0.966006	1.03399	9.91589	0.65767	0.0533767	10.014	0.983804	0.164798	0	0	1	0.0981245	1.18339	0.901644
P99027	RLA2_MOUSE	60S acidic ribosomal protein P2	Rplp2	0.001	0.001	0.001	0.001	0.001	0.001	0.001	0.001	0.001	0.001	0.001	0.001	0.001	0.001	0.001	0.001	0.001	0.001	0.001	0.001	0.001	0.001	0	0	1	0	0	1	0	0	1	0	0	1
Q91YQ5	RPN1_MOUSE	Dolichyl-diphosphooligosaccharide--protein glycosyltransferase subunit 1 (EC 2.4.99.18) (Dolichyl-diphosphooligosaccharide--protein glycosyltransferase 67 kDa subunit) (Ribophorin I) (RPN-I) (Ribophorin-1)	Rpn1	0.001	0.001	0.001	0.001	0.001	0.001	1.14127	1.24325	0.380993	1.2922	1.0167	1.2436	0.934444	1.06557	1.23448	0.920803	0.768248	0.758447	0.001	0.001	1.053	0.946999	10.0403	0.297909	0.00136478	9.88722	0.175139	5.26582e-05	0	0	1	-0.153073	0.345577	0.519267
A2ACG7	A2ACG7_MOUSE	Dolichyl-diphosphooligosaccharide--protein glycosyltransferase subunit 2	Rpn2	0.001	0.001	0.001	3.61171	2.38829	0.001	0.001	0.001	0.001	0.001	0.001	0.001	0.001	0.001	0.001	0.001	0.001	0.001	0.001	2.00033	0.001	0.001	0	0	1	-10.966	0.749563	0.0236324	10.966	0.749563	0.132395	0	0	1
P63325	RS10_MOUSE	40S ribosomal protein S10	Rps10	0.001	0.001	0.001	0.001	0.001	0.001	0.946011	0.74717	0.821489	1.34438	0.965561	0.947767	1.63718	0.854116	0.994039	0.914884	1.142	0.68541	0.001	0.001	0.962063	1.03794	9.90999	0.19565	0.000107164	10.0195	0.290383	0.00117936	0	0	1	0.109517	0.350145	0.643304
P62281	RS11_MOUSE	40S ribosomal protein S11	Rps11	0.001	0.001	0.001	0.001	0.001	0.001	3.45067	0.00118816	0.00118816	0.755208	1.04308	0.839948	0.212505	2.33327	0.00118816	0.86863	1.39092	1.10222	0.001	0.001	1.01521	0.984787	9.98757	1.14357	0.223831	9.94367	0.783772	0.0925811	0	0	1	-0.0438989	1.38638	0.962039
P62301	RS13_MOUSE	40S ribosomal protein S13	Rps13	0.873032	1.0413	0.855558	1.04705	1.06492	1.11815	1.1221	0.943044	0.54842	0.81309	1.14274	1.09187	1.15366	1.17147	1.0613	0.858658	1.24509	0.848547	0.923295	1.0767	0.943546	1.05645	0.0313001	0.241156	0.891651	-0.0273921	0.147605	0.847084	0.221759	0.094938	0.0714329	0.163066	0.266327	0.355412
F8WJ41	F8WJ41_MOUSE	40S ribosomal protein S15a (Fragment)	Rps15a	0.001	0.001	0.001	0.001	0.001	0.001	0.539341	1.1117	1.01668	1.00165	0.992477	1.0571	1.19457	1.12851	1.0092	0.832851	1.22412	0.8918	0.001	0.001	0.953159	1.04684	9.89657	0.198654	0.000118052	10.0318	0.14124	1.28155e-05	0	0	1	0.135254	0.243746	0.403675
P14131	RS16_MOUSE	40S ribosomal protein S16	Rps16	0.001	1.14665	1.1404	0.916412	0.892759	1.90377	1.58257	0.143731	1.11039	0.89748	1.05607	0.993026	0.900857	0.6519	1.61055	0.721416	1.28197	1.05004	0.762686	1.23765	0.963879	1.03612	0.337764	0.833279	0.607521	-0.256409	0.496663	0.53281	0.69844	0.802247	0.401038	0.104267	0.54537	0.770742
P62270	RS18_MOUSE	40S ribosomal protein S18 (Ke-3) (Ke3)	Rps18	0.001	0.001	0.001	0.001	0.001	0.001	1.167	0.863803	0.740304	0.861628	1.24863	1.00796	0.846041	1.16567	1.21718	0.733503	1.21467	0.933602	0.001	0.001	0.981555	1.01845	9.93892	0.182659	6.90515e-05	9.99215	0.187071	8.04646e-05	0	0	1	0.0532277	0.261457	0.75901
P25444	RS2_MOUSE	40S ribosomal protein S2 (40S ribosomal protein S4) (Protein LLRep3)	Rps2	0.001	0.001	0.001	0.001	0.001	0.001	0.456657	1.01832	2.87644	0.470216	1.95438	1.54956	0.00113013	0.00113013	1.64633	0.506424	0.780468	0.738948	0.001	0.001	1.3876	0.612404	10.4384	0.617759	0.042776	9.25834	0.912044	0.138424	0	0	1	-1.18003	1.10157	0.121086
P62267	RS23_MOUSE	40S ribosomal protein S23	Rps23	0.001	0.001	0.001	0.001	0.001	0.001	1.72669	0.000740582	1.93135	0.717775	1.25652	0.914859	2.33973	0.000740582	0.000740582	0.830099	1.07959	1.20117	0.001	0.001	1.09132	0.908677	10.0919	0.591089	0.0363721	9.82762	0.877823	0.125736	0	0	1	-0.264238	1.05828	0.698912
P62849	RS24_MOUSE	40S ribosomal protein S24	Rps24	0.850118	0.861351	1.19664	0.824261	0.919411	1.34822	0.883961	0.708	0.669088	0.0126809	0.0126809	0.0126809	1.22856	0.938185	1.57221	5.9366	0.0126809	0.0126809	0.969371	1.03063	0.383182	1.61682	-1.33902	0.996078	0.0568396	0.649632	1.26722	0.671525	0.0884052	0.276414	0.771603	2.07706	1.58796	0.208602
P62855	RS26_MOUSE	40S ribosomal protein S26	Rps26	0.001	0.001	0.001	0.001	0.001	0.001	0	0	0	0.8593	1.58535	1.4038	0	0	0	1.04246	0.00225148	1.10684	0.001	0.001	0.641408	0.358592	9.3251	1.05625	0.191985	8.4862	1.41295	0.316742	0	0	1	-0.838899	1.76411	0.471964
Q6ZWU9	RS27_MOUSE	40S ribosomal protein S27	Rps27	0.001	0.001	0.001	0.001	0.001	0.001	0	0	0	1.07631	0.892267	1.09294	0	0	0	0.713795	1.04816	1.17653	0.001	0.001	0.510252	0.489748	8.99507	1.00791	0.17415	8.93589	1.0389	0.185725	0	0	1	-0.0591728	1.44748	0.950714
P62908	RS3_MOUSE	40S ribosomal protein S3 (EC 4.2.99.18)	Rps3	0.001	0.001	0.001	0.001	0.001	0.001	0.748719	0.935337	1.26209	1.01016	1.00394	1.17793	1.53098	1.05837	0.464502	0.80831	1.30442	0.695232	0.001	0.001	1.02303	0.976969	9.99863	0.161907	3.15601e-05	9.93217	0.371701	0.0045424	0	0	1	-0.0664644	0.405433	0.8016
P97351	RS3A_MOUSE	40S ribosomal protein S3a (Protein TU-11)	Rps3a	0.001	0.001	0.001	0.001	0.001	0.001	1.02475	1.00271	1.01957	0.969814	1.08849	1.22151	0.852296	1.0451	1.05558	0.783798	1.22062	0.715769	0.001	0.001	1.05447	0.945525	10.0423	0.0783991	2.35603e-07	9.88497	0.18588	7.72754e-05	0	0	1	-0.157336	0.201737	0.23826
P62702	RS4X_MOUSE	40S ribosomal protein S4, X isoform	Rps4x	0.001	0.771693	1.07757	2.03167	1.00806	1.111	1.25162	0.632489	0.746244	0.749525	1.09655	1.03929	1.15996	1.13307	1.07661	0.85136	1.123	1.14028	0.616756	1.38358	0.919286	1.08071	0.575814	0.773307	0.274757	-0.356419	0.346683	0.218364	1.16563	0.806229	0.168363	0.2334	0.261127	0.173643
Q91V55	Q91V55_MOUSE	40S ribosomal protein S5 (Ribosomal protein S5) (Ribosomal protein S5, isoform CRA_a)	Rps5	0.001	0.001	0.001	0.001	0.001	0.001	1.21406	0.41761	1.97593	1.45407	1.56045	0.667213	0.0164575	1.36312	1.01282	0.0436747	1.18962	1.08497	0.001	0.001	1.21489	0.785111	10.2466	0.437031	0.0100966	9.61675	0.693759	0.0638248	0	0	1	-0.629857	0.819938	0.235097
P62754	RS6_MOUSE	40S ribosomal protein S6 (Phosphoprotein NP33)	Rps6	1.1213	0.915679	1.20158	0.660816	0.968847	1.13177	0.83086	0.872248	0.965461	0.809851	1.03675	1.01026	1.19196	1.19723	0.942237	0.795054	1.11994	1.22814	1.07952	0.920479	0.920905	1.07909	-0.229267	0.146692	0.0879572	0.229365	0.257833	0.286295	-0.229936	0.239687	0.382401	0.228696	0.174777	0.0789382
P62242	RS8_MOUSE	40S ribosomal protein S8	Rps8	1.47047	1.1165	1.03679	0.610426	0.765251	1.00056	0.8998	0.666779	1.04728	0.846849	1.17999	0.990079	1.22231	1.15394	1.00989	0.741275	1.20274	1.03907	1.20792	0.792079	0.938462	1.06154	-0.364156	0.232318	0.0900802	0.42244	0.254325	0.0772236	-0.60881	0.255647	0.0763058	0.177786	0.230862	0.258518
Q6ZWN5	RS9_MOUSE	40S ribosomal protein S9	Rps9	1.16953	1.03392	0.958697	0.82339	0.893193	1.12128	0.952987	0.893809	0.897085	0.857657	1.21388	1.00802	1.03034	1.10841	1.11737	0.768053	1.21677	0.935616	1.05405	0.945953	0.970574	1.02943	-0.11903	0.147922	0.373122	0.122001	0.194754	0.479293	-0.1561	0.157903	0.377752	0.0849308	0.186753	0.498981
P14206	RSSA_MOUSE	40S ribosomal protein SA (37 kDa laminin receptor precursor) (37LRP) (37 kDa oncofetal antigen) (37/67 kDa laminin receptor) (LRP/LR) (67 kDa laminin receptor) (67LR) (Laminin receptor 1) (LamR) (Laminin-binding protein precursor p40) (LBP/p40) (OFA/iLRP)	Rpsa	0.001	0.001	0.001	0.001	0.001	0.001	1.24572	1.10796	0.930798	1.14399	1.07617	1.02592	0.983402	0.958598	0.773526	0.907308	1.0366	0.810005	0.001	0.001	1.08843	0.911573	10.088	0.089638	5.91353e-07	9.83221	0.102511	1.48092e-06	0	0	1	-0.255816	0.136174	0.0151118
O70622	RTN2_MOUSE	Reticulon-2 (Neuroendocrine-specific protein-like 1) (NSP-like protein 1) (Neuroendocrine-specific protein-like I) (NSP-like protein I) (NSPLI)	Rtn2	0.940726	0.764841	0.944509	1.06628	1.12346	1.16018	0.001	0.001	0.001	0.001	0.001	0.001	0.001	0.001	0.001	0.001	0.001	0.001	0.883358	1.11664	0.001	0.001	-9.78686	0.0948866	8.05307e-08	-10.125	0.034602	7.14921e-11	0.338095	0.100999	0.0232816	0	0	1
Q99P72	RTN4_MOUSE	Reticulon-4 (Neurite outgrowth inhibitor) (Nogo protein)	Rtn4	0.001	0.001	0.001	0.001	0.001	0.001	0.654108	1.64811	0.686226	0.870937	0.782536	1.13896	1.16301	1.0276	0.820945	0.851386	1.17592	1.18026	0.001	0.001	0.963478	1.03652	9.91211	0.357888	0.00372936	10.0175	0.145742	1.57834e-05	0	0	1	0.105426	0.386425	0.673601
Q924D0	RT4I1_MOUSE	Reticulon-4-interacting protein 1, mitochondrial (NOGO-interacting mitochondrial protein)	Rtn4ip1	0.001	0.001	0.001	0.001	0.001	6	2.1891	1.05028	1.6289	1.45743	1.02964	0.813827	1.08368	0.0200586	0.0279837	0.924019	1.2616	0.513478	0.001	2.00067	1.36153	0.63847	10.411	0.338248	0.00275618	-1.64779	1.60818	0.345811	10.9663	1.41351	0.373901	-1.09254	0.838252	0.0369884
E9Q401	RYR2_MOUSE	Ryanodine receptor 2 (RYR-2) (RyR2) (Cardiac muscle ryanodine receptor) (Cardiac muscle ryanodine receptor-calcium release channel) (Type 2 ryanodine receptor)	Ryr2	1.24606	1.1193	1.03684	0.848616	0.885871	0.863319	1.34867	1.3755	0.994161	0.798156	0.994236	1.47702	0.596334	0.987843	0.697494	0.843081	1.2702	0.61731	1.13406	0.865935	1.16462	0.835377	0.0383602	0.225868	0.860013	-0.051832	0.283863	0.849408	-0.389172	0.0779143	0.0122688	-0.479364	0.354294	0.0571917
F6U7V1	F6U7V1_MOUSE	Ryanodine receptor 2	Ryr2	1.59766	1.1336	0.952207	0.745547	0.812209	0.758781	0.001	0.001	0.001	0.001	0.001	0.001	0.001	0.001	0.001	0.001	0.001	0.001	1.22782	0.772179	0.001	0.001	-10.2619	0.221364	2.52594e-05	-9.59279	0.0373185	1.21572e-10	-0.669093	0.224488	0.0778669	0	0	1
Q91V77	Q91V77_MOUSE	Protein S100 (S100 calcium-binding protein)	S100a1	0.523097	0.772226	0.504824	0.519178	0.567021	3.11365	0.103269	1.33891	1.05936	0.900173	1.07095	1.32487	1.36247	1.37514	0.760862	1.12433	0.66814	0.91154	0.600049	1.39995	0.966255	1.03375	0.687324	0.475707	0.229003	-0.437496	0.905828	0.554024	1.22222	0.889239	0.405602	0.0974052	0.50604	0.768377
P08207	S10AA_MOUSE	Protein S100-A10 (Calpactin I light chain) (Calpactin-1 light chain) (Cellular ligand of annexin II) (S100 calcium-binding protein A10) (p10 protein) (p11)	S100a10	0.001	0.001	0.001	0.001	0.001	0.001	0.067919	0.0842234	0.141548	0.0140968	0.0117229	0.00935627	5.52078	0.0774639	0.10807	0.00994526	5.94211	0.012766	0.001	0.001	0.054811	1.94519	5.77639	0.885706	0.134254	10.9257	1.3779	0.304466	0	0	1	5.1493	1.63801	0.145914
P31725	S10A9_MOUSE	Protein S100-A9 (Calgranulin-B) (Leukocyte L1 complex heavy chain) (Migration inhibitory factor-related protein 14) (MRP-14) (p14) (S100 calcium-binding protein A9)	S100a9	0.001	0.001	0.001	0.001	0.001	0.001	0.562841	4.4734	0.00109974	0.0101374	5.94931	0.0101374	0.00109974	0.00109974	0.960457	0.0101374	0.0101374	0.0101374	0.001	0.001	1.83449	0.165511	10.8412	1.32651	0.287561	7.37079	2.14809	0.502526	0	0	1	-3.47038	2.52466	0.160103
P05366	SAA1_MOUSE	Serum amyloid A-1 protein	Saa1	0.001	0.001	0.001	0.001	0.001	0.001	0.00171028	3.6646	1.15005	0.00022895	0.0418495	0.358982	1.18022	0.00171028	0.00171028	0.00022895	0.23953	5.35918	0.001	0.001	0.869571	1.13043	9.76416	1.51007	0.34595	10.1427	1.71321	0.4026	0	0	1	0.378496	2.28372	0.808184
S4R1M2	S4R1M2_MOUSE	Scaffold attachment factor B1	Safb	0.001	0.001	0.001	0.001	0.001	0.001	2.5295	3.42137	0.0122819	0.602557	1.46356	0.596996	0.0122819	0.0122819	0.0122819	0.768064	0.299665	2.26916	0.001	0.001	1.43771	0.562289	10.4896	0.830967	0.108827	9.13517	1.43974	0.324733	0	0	1	-1.35439	1.66234	0.204799
E9Q3G4	E9Q3G4_MOUSE	Sterile alpha motif domain-containing protein 3	Samd3	1.48339	0.87058	1.06054	0.590602	0.799181	1.19571	0.001	0.001	0.001	0.001	0.001	0.001	0.001	0.001	0.001	0.001	0.001	0.001	1.13817	0.861831	0.001	0.001	-10.1525	0.225037	2.81536e-05	-9.75126	0.291211	0.000148217	-0.401238	0.368029	0.337052	0	0	1
Q8BGH2	SAM50_MOUSE	Sorting and assembly machinery component 50 homolog	Samm50	1.07814	1.00704	0.979665	0.822006	1.19991	0.91324	0.967549	1.69727	0.968159	0.826654	1.1121	1.38349	0.741551	0.773901	0.85157	1.00109	1.19942	0.477254	1.02162	0.978384	1.1592	0.840797	0.182281	0.258597	0.502734	-0.218644	0.313085	0.430457	-0.0623796	0.169504	0.731722	-0.463304	0.369003	0.0840845
Q8R127	SCPDL_MOUSE	Saccharopine dehydrogenase-like oxidoreductase (EC 1.-.-.-)	Sccpdh	0.001	0.001	0.001	0.001	0.001	0.001	0	0	0	5.96381	0.00723897	0.00723897	0	0	0	0.00723897	0.00723897	0.00723897	0.001	0.001	0.996381	0.00361948	9.96055	2.22957	0.515715	1.85578	1	0.305486	0	0	1	-8.10477	2.44356	0.34123
P32020-2	NLTP_MOUSE	Non-specific lipid-transfer protein (NSL-TP) (EC 2.3.1.176) (Propanoyl-CoA C-acyltransferase) (SCP-chi) (SCPX) (Sterol carrier protein 2) (SCP-2) (Sterol carrier protein X) (SCP-X)	Scp2	0.001	0.001	0.001	0.001	0.001	0.001	0.0525354	3.15565	0.109487	1.22343	1.01741	0.812012	0.0588525	0.0599184	2.56355	0.863129	0.976087	1.10794	0.001	0.001	1.06175	0.938246	10.0522	0.972743	0.160672	9.87382	0.89409	0.13165	0	0	1	-0.178411	1.32122	0.839739
Q8K2B3	SDHA_MOUSE	Succinate dehydrogenase [ubiquinone] flavoprotein subunit, mitochondrial (EC 1.3.5.1) (Flavoprotein subunit of complex II) (Fp)	Sdha	0.785114	0.915972	1.07603	0.977983	1.18584	1.05907	0.921025	0.954062	0.917292	1.12791	0.79719	1.04794	1.27346	0.98483	0.949326	1.06983	1.1157	0.841421	0.925704	1.0743	0.960904	1.0391	0.0538403	0.168506	0.700893	-0.0480617	0.153624	0.729395	0.214768	0.151178	0.224829	0.112866	0.170703	0.333501
Q9CQA3	SDHB_MOUSE	Succinate dehydrogenase [ubiquinone] iron-sulfur subunit, mitochondrial (EC 1.3.5.1) (Iron-sulfur subunit of complex II) (Ip)	Sdhb	0.596135	0.766016	1.17256	1.06088	1.28409	1.12032	0.997227	0.904944	0.963338	0.957617	1.10332	0.836445	1.01719	0.988638	1.12866	1.04669	0.892424	1.16351	0.844905	1.15509	0.960482	1.03952	0.184969	0.298671	0.382787	-0.152097	0.118721	0.157896	0.45115	0.297676	0.166346	0.114084	0.121193	0.175918
Q9CZB0	C560_MOUSE	Succinate dehydrogenase cytochrome b560 subunit, mitochondrial (Integral membrane protein CII-3) (QPs-1) (QPs1)	Sdhc	2.1045	1.58109	0.677334	0.461635	0.700578	0.474866	0.862732	1.32171	1.0569	0.84409	1.24798	1.31657	0.930628	1.10102	0.727004	0.969587	1.2319	0.389868	1.45431	0.545693	1.10833	0.891669	-0.391943	0.443876	0.290789	0.708419	0.365911	0.104553	-1.41417	0.452417	0.0987507	-0.313808	0.355297	0.182804
Q9CXV1	DHSD_MOUSE	Succinate dehydrogenase [ubiquinone] cytochrome b small subunit, mitochondrial (CybS) (CII-4) (QPs3) (Succinate dehydrogenase complex subunit D) (Succinate-ubiquinone oxidoreductase cytochrome b small subunit) (Succinate-ubiquinone reductase membrane anchor subunit)	Sdhd	1.64011	1.16308	0.914433	0.627867	0.797339	0.857174	0.001	0.001	0.001	0.001	0.001	0.001	0.001	0.001	0.001	0.001	0.001	0.001	1.23921	0.760793	0.001	0.001	-10.2752	0.242983	4.6431e-05	-9.57136	0.12765	6.21851e-07	-0.70384	0.274473	0.0992552	0	0	1
Q63918	SDPR_MOUSE	Serum deprivation-response protein (Cavin-2) (Phosphatidylserine-binding protein)	Sdpr	0.0658953	0.635112	1.53133	1.84154	1.86159	0.0645336	0.435998	0.154698	0.283599	0.886514	1.20087	0.842343	3.71133	1.02984	0.384535	0.980155	1.06332	1.02679	0.744112	1.25589	0.634004	1.366	-0.231027	0.998614	0.774382	0.121245	1.03401	0.894994	0.755116	1.05219	0.523334	1.10739	0.979438	0.180448
Q5M8N4	D39U1_MOUSE	Epimerase family protein SDR39U1 (EC 1.1.1.-) (Short-chain dehydrogenase/reductase family 39U member 1)	Sdr39u1	2.15494	0.001	1.53079	0.001	1.76135	0.552917	0.00258605	0.00258605	0.00258605	0.00137168	1.3121	1.48717	2.95418	1.85285	1.18521	1.67617	1.52181	0.00137168	1.22891	0.771756	0.468067	1.53193	-1.39259	1.59197	0.246805	0.989136	1.11117	0.291988	-0.671162	1.20396	0.608754	1.71057	1.52301	0.0554173
Q9CQS8	SC61B_MOUSE	Protein transport protein Sec61 subunit beta	Sec61b	0.001	0.001	0.001	0.001	0.001	0.001	1.78603	2.38322	0.0030322	1.07962	0.705241	1.30485	0.0030322	1.82166	0.0030322	0.826089	1.37834	0.70587	0.001	0.001	1.21033	0.78967	10.2412	0.626131	0.0449162	9.62511	0.842779	0.113183	0	0	1	-0.61608	1.04991	0.372979
P17563	SBP1_MOUSE	Selenium-binding protein 1 (56 kDa selenium-binding protein) (SBP56) (SP56)	Selenbp1	0.001	0.001	0.001	0.001	0.001	0.001	0.897938	0.659067	1.07091	0.897998	1.04562	1.02186	1.40468	0.828067	1.13934	1.0422	0.962825	1.0295	0.001	0.001	0.932231	1.06777	9.86454	0.14985	1.89838e-05	10.0604	0.166316	3.76052e-05	0	0	1	0.195839	0.223866	0.209478
F6Z9A1	F6Z9A1_MOUSE	Sentrin-specific protease 6	Senp6	0.001	0.001	0.001	0.001	0.001	0.001	0.904231	1.05627	1.00228	0.7938	1.0242	1.12729	1.17408	1.03441	0.828728	0.819139	1.18821	1.04736	0.001	0.001	0.984678	1.01532	9.94351	0.109881	2.37257e-06	9.98772	0.144859	1.51623e-05	0	0	1	0.0442141	0.181818	0.715285
Q6P6M7	SPCS_MOUSE	O-phosphoseryl-tRNA(Sec) selenium transferase (EC 2.9.1.2) (Selenocysteine synthase) (Sec synthase) (Selenocysteinyl-tRNA(Sec) synthase) (Sep-tRNA:Sec-tRNA synthase) (SepSecS) (UGA suppressor tRNA-associated protein)	Sepsecs	3.72931	0.001	0.001	0.001	2.27069	0.001	0.001	0.001	0.001	0.001	0.001	0.001	0.001	0.001	0.001	0.001	0.001	0.001	1.24377	0.757563	0.001	0.001	-10.2805	1.41308	0.170471	-9.56522	1.41235	0.170471	-0.715281	1.99788	0.755034	0	0	1
A0A0A0MQA3	A0A0A0MQA3_MOUSE	Alpha-1-antitrypsin 1-1	Serpina1a	0.001	0.001	0.001	0.001	0.001	0.001	1.10186	1.15868	0.669875	1.26301	0.716236	1.38135	1.04511	0.957918	1.06655	0.982117	0.846809	0.810482	0.001	0.001	1.0485	0.951498	10.0341	0.253997	0.000537837	9.89406	0.0995427	1.21184e-06	0	0	1	-0.140056	0.272806	0.460589
Q00897	A1AT4_MOUSE	Alpha-1-antitrypsin 1-4 (Alpha-1 protease inhibitor 4) (Serine protease inhibitor 1-4) (Serine protease inhibitor A1d) (Serpin A1d)	Serpina1d	0.001	0.001	0.001	0.001	0.001	0.001	0.076244	0.0945468	0.158898	1.22343	1.01741	0.812012	5.46204	0.0869589	0.121316	0.863129	0.976087	1.10794	0.001	0.001	0.563756	1.43624	9.13893	0.833359	0.10999	10.4881	1.28399	0.273262	0	0	1	1.34916	1.53072	0.329437
P07759	SPA3K_MOUSE	Serine protease inhibitor A3K (Serpin A3K) (Contrapsin) (SPI-2)	Serpina3k	2.38403	0.518592	0.888482	0.620597	0.979573	0.608722	0.843266	1.35996	0.561381	1.05628	0.918103	1.15314	1.2137	0.928071	1.09362	0.801289	0.881986	1.18921	1.2637	0.736297	0.98202	1.01798	-0.363833	0.68744	0.512049	0.467349	0.279731	0.0665379	-0.779297	0.679624	0.416882	0.0518849	0.29822	0.79124
Q06770	CBG_MOUSE	Corticosteroid-binding globulin (CBG) (Serpin A6) (Transcortin)	Serpina6	0.001	0.001	0.001	0.001	0.001	0.001	0.73385	0.910015	1.52939	0.0191948	0.0159624	5.9186	0.822091	0.836981	1.16767	0.0135419	0.0153142	0.0173828	0.001	0.001	1.52117	0.47883	10.571	1.33792	0.291412	8.90337	0.996069	0.169783	0	0	1	-1.6676	1.66799	0.290928
F8WIV2	F8WIV2_MOUSE	Serpin B6	Serpinb6a	0.001	0.001	0.001	0.001	0.001	0.001	0.86204	0.0246032	0.0413487	0.583518	1.14044	0.00200785	5.01781	0.0226286	0.0315692	2.19724	0.396775	1.68002	0.001	0.001	0.442326	1.55767	8.78897	1.01635	0.17741	10.6052	1.12514	0.216983	0	0	1	1.81621	1.51621	0.198134
O08804	O08804_MOUSE	NK13 (Protein Serpinb6b) (Serine (Or cysteine) peptidase inhibitor, clade B, member 6b) (Serine (Or cysteine) peptidase inhibitor, clade B, member 6b, isoform CRA_a)	Serpinb6b	0.001	0.001	0.001	0.001	0.001	0.001	0.0233382	0.0289407	2.1264	1.34068	1.45493	1.38458	1.81629	0.026618	1.97841	0.671707	1.14448	0.00362643	0.001	0.001	1.05981	0.940188	10.0496	0.732409	0.0756762	9.87681	0.831963	0.109287	0	0	1	-0.172787	1.10842	0.813118
P32261	ANT3_MOUSE	Antithrombin-III (ATIII) (Serpin C1)	Serpinc1	0.001	0.001	0.001	0.001	0.001	0.001	0.0240536	5.83316	0.0501293	0.00175278	0.00145762	0.00116335	0.0269459	0.0274339	0.038273	2.83978	0.00139842	3.15445	0.001	0.001	0.985287	1.01471	9.9444	2.20048	0.510361	9.98686	1.38438	0.306778	0	0	1	0.0424563	2.59974	0.980181
Q61247	A2AP_MOUSE	Alpha-2-antiplasmin (Alpha-2-AP) (Alpha-2-plasmin inhibitor) (Alpha-2-PI) (Serpin F2)	Serpinf2	2.58467	1.77507	0.001	0.001	1.64026	0.001	0.001	0.001	0.001	0.001	0.001	0.001	0.001	0.001	0.001	0.001	0.001	0.001	1.45358	0.547421	0.001	0.001	-10.5054	0.742303	0.022719	-9.09651	1.41163	0.170471	-1.40889	1.5949	0.38893	0	0	1
P19324	SERPH_MOUSE	Serpin H1 (47 kDa heat shock protein) (Collagen-binding protein) (Colligin) (Serine protease inhibitor J6)	Serpinh1	0.001	0.001	0.001	3.18874	1.68409	1.12718	0.703086	0.752699	0.825285	1.28323	0.901111	1.03902	1.32397	1.15644	1.23851	1.14525	0.881929	0.749459	0.001	2	0.917405	1.0826	9.84141	0.213614	0.000186488	-0.885506	0.473438	0.0672853	10.9658	0.435384	0.0314776	0.238863	0.283223	0.217963
Q9EQU5-2	SET_MOUSE	Protein SET (Phosphatase 2A inhibitor I2PP2A) (I-2PP2A) (Template-activating factor I) (TAF-I)	Set	0.001	0.001	0.001	0.001	0.001	0.001	0.73385	0.910015	1.52939	0.00270005	1.88185	0.00179208	0.822091	0.836981	1.16767	0.00190489	1.26188	2.84987	0.001	0.001	0.843267	1.15673	9.71985	0.835801	0.110681	10.1758	0.742479	0.0788811	0	0	1	0.455995	1.11796	0.542262
Q3UJB0	Q3UJB0_MOUSE	Protein Sf3b2 (Splicing factor 3b, subunit 2)	Sf3b2	0.001	0.001	0.001	0.001	0.001	0.001	1.02355	1.05918	0.00157007	0.855696	0.906008	0.601402	2.55397	1.36016	0.00157007	0.948225	1.29507	1.3936	0.001	0.001	0.741234	1.25877	9.53379	0.48882	0.0168271	10.2978	0.596642	0.0376521	0	0	1	0.764008	0.771315	0.195343
P82350	SGCA_MOUSE	Alpha-sarcoglycan (Alpha-SG) (50 kDa dystrophin-associated glycoprotein) (50DAG) (Adhalin)	Sgca	1.29824	1.04466	1.0732	0.756017	0.938965	0.888931	1.11857	1.11499	1.14858	0.595971	1.77462	0.940455	0.740844	0.973889	0.903121	0.757944	1.43064	0.500372	1.1387	0.861304	1.11553	0.884468	-0.0296507	0.329403	0.924318	0.0382874	0.335562	0.906693	-0.402788	0.133991	0.0459575	-0.33485	0.450727	0.279831
P82347	SGCD_MOUSE	Delta-sarcoglycan (Delta-SG) (35 kDa dystrophin-associated glycoprotein) (35DAG)	Sgcd	1.67188	0.001	1.49913	0.929138	1.23787	0.661982	0.977477	1.56808	0.000550044	0.926874	0.861362	1.32482	0.698943	1.65996	1.09499	0.920725	1.30299	0.663228	1.05734	0.942996	0.943193	1.05681	-0.16481	0.878602	0.815917	0.164388	0.413292	0.665962	-0.165112	0.752177	0.847106	0.164086	0.613987	0.680969
P82348	SGCG_MOUSE	Gamma-sarcoglycan (Gamma-SG) (35 kDa dystrophin-associated glycoprotein) (35DAG)	Sgcg	1.32982	1.29952	0.842405	0.855418	0.923503	0.749334	0.001	0.001	0.001	0.001	0.001	0.001	0.001	0.001	0.001	0.001	0.001	0.001	1.15725	0.842752	0.001	0.001	-10.1765	0.192674	1.00753e-05	-9.71896	0.0850379	3.7717e-08	-0.457519	0.210605	0.130383	0	0	1
K4DI78	K4DI78_MOUSE	SH3 domain-binding glutamic acid-rich protein	Sh3bgr	0.001	0.001	0.001	0.001	0.001	0.001	0	0	0	0.323577	1.44494	0.591879	0	0	0	0.763307	0.43283	2.44347	0.001	0.001	0.393399	0.606601	8.61985	1.31851	0.285767	9.2446	1.43285	0.322516	0	0	1	0.624754	1.94718	0.647749
Q8R104	SIR3_MOUSE	NAD-dependent protein deacetylase sirtuin-3 (EC 3.5.1.-) (Regulatory protein SIR2 homolog 3) (SIR2-like protein 3) (mSIR2L3)	Sirt3	0.001	0.001	0.001	0.001	0.001	0.001	1.08828	1.54138	1.27869	1.86599	1.56799	0.00117962	1.07355	1.01368	0.0044188	1.27699	0.00141797	1.28643	0.001	0.001	1.22392	0.776081	10.2573	0.488855	0.0167932	9.60006	0.715851	0.0705546	0	0	1	-0.65723	0.866846	0.248109
D3YTK6	D3YTK6_MOUSE	NAD-dependent protein deacetylase sirtuin-3 (Fragment)	Sirt3	0.001	0.001	0.644851	0.001	2.39146	2.96369	0.001	0.001	0.001	0.001	0.001	0.001	0.001	0.001	0.001	0.001	0.001	0.001	0.215617	1.78538	0.001	0.001	-7.75233	1.40765	0.170471	-10.802	0.718722	0.0198298	3.04969	1.58052	0.167547	0	0	1
P53986	MOT1_MOUSE	Monocarboxylate transporter 1 (MCT 1) (Solute carrier family 16 member 1)	Slc16a1	1.01014	1.55086	1.09159	0.752232	0.852708	0.74247	1.01821	1.29138	0.936287	0.000422537	0.89592	1.45052	0.797453	1.07796	0.878714	1.13474	1.56686	0.951544	1.21753	0.78247	0.932122	1.06788	-0.385367	0.531716	0.403766	0.44864	0.242915	0.128262	-0.637851	0.205615	0.0646681	0.196156	0.547222	0.575554
Q9CR62	M2OM_MOUSE	Mitochondrial 2-oxoglutarate/malate carrier protein (OGCP) (Solute carrier family 25 member 11)	Slc25a11	1.13645	1.03514	1.00261	0.825443	0.955942	1.04441	0.893699	1.03123	0.871082	0.826006	0.920421	1.19404	1.00382	1.22373	0.976432	1.03976	1.17856	0.841208	1.05807	0.941932	0.95608	1.04392	-0.146228	0.139997	0.269602	0.148316	0.155127	0.310771	-0.167736	0.109631	0.197821	0.126807	0.17789	0.294722
Q8BH59	CMC1_MOUSE	Calcium-binding mitochondrial carrier protein Aralar1 (Mitochondrial aspartate glutamate carrier 1) (Solute carrier family 25 member 12)	Slc25a12	0.986565	1.01426	1.13599	0.978842	0.956687	0.927657	0.863788	1.17266	1.1421	1.02591	0.885079	1.25298	0.967154	0.989832	0.864472	0.950389	1.20088	0.684764	1.0456	0.954395	1.05708	0.942915	0.0157539	0.150923	0.911674	-0.0174592	0.16473	0.912902	-0.131679	0.065843	0.131563	-0.164892	0.213491	0.255745
Q9QXX4	CMC2_MOUSE	Calcium-binding mitochondrial carrier protein Aralar2 (Citrin) (Mitochondrial aspartate glutamate carrier 2) (Solute carrier family 25 member 13)	Slc25a13	1.28944	0.951816	0.965652	0.935848	0.997405	0.859838	1.01175	1.25326	0.977839	0.945431	1.12811	1.06387	0.965664	0.957854	0.833632	0.794452	1.28999	0.778146	1.06897	0.93103	1.06338	0.936624	-0.00756896	0.175358	0.956511	0.00864168	0.195572	0.9632	-0.199322	0.157952	0.304692	-0.183111	0.209881	0.192037
Q9Z2Z6	MCAT_MOUSE	Mitochondrial carnitine/acylcarnitine carrier protein (Carnitine/acylcarnitine translocase) (CAC) (mCAC) (Solute carrier family 25 member 20)	Slc25a20	1.03075	1.03775	1.00225	0.852087	1.03959	1.03756	0.989109	0.944287	0.895045	1.05338	0.984032	1.09907	0.986299	1.2172	0.968063	0.900866	1.04747	0.915182	1.02359	0.976415	0.994153	1.00585	-0.042091	0.0690643	0.529054	0.0428445	0.138633	0.725332	-0.0680651	0.0912812	0.49633	0.0168704	0.125127	0.839059
G5E902	G5E902_MOUSE	MCG10343, isoform CRA_b (Phosphate carrier protein, mitochondrial)	Slc25a3	1.27229	1.17389	1.00513	0.857392	0.830067	0.861238	1.03019	1.15558	1.12293	0.885607	0.830367	1.24447	0.758278	1.08477	0.848253	0.942003	1.29736	0.800194	1.15043	0.849565	1.04486	0.955143	-0.138873	0.170319	0.364958	0.168991	0.195747	0.416008	-0.437382	0.0972753	0.01867	-0.129518	0.240548	0.417797
P48962	ADT1_MOUSE	ADP/ATP translocase 1 (ADP,ATP carrier protein 1) (ADP,ATP carrier protein, heart/skeletal muscle isoform T1) (Adenine nucleotide translocator 1) (ANT 1) (Solute carrier family 25 member 4) (mANC1)	Slc25a4	1.44019	1.35639	0.887747	0.937365	0.728515	0.649788	0.997207	1.13037	0.99417	1.03401	1.05169	1.15502	0.951649	0.985703	0.940903	0.927592	0.975935	0.855758	1.22811	0.771889	1.06041	0.93959	-0.211818	0.206373	0.203642	0.283637	0.16354	0.0316735	-0.669974	0.252771	0.0764292	-0.174519	0.0737669	0.00483758
Q8R0Y8	S2542_MOUSE	Mitochondrial coenzyme A transporter SLC25A42 (Solute carrier family 25 member 42)	Slc25a42	1.49058	1.11249	0.841633	0.984434	0.732321	0.838547	0.001	0.001	0.001	0.001	0.001	0.001	0.001	0.001	0.001	0.001	0.001	0.001	1.14823	0.851767	0.001	0.001	-10.1652	0.231777	3.41521e-05	-9.73432	0.121334	4.38647e-07	-0.430884	0.261615	0.215876	0	0	1
P51881	ADT2_MOUSE	ADP/ATP translocase 2 (ADP,ATP carrier protein 2) (Adenine nucleotide translocator 2) (ANT 2) (Solute carrier family 25 member 5) [Cleaved into: ADP/ATP translocase 2, N-terminally processed]	Slc25a5	1.38568	1.34508	0.715245	0.916046	0.878722	0.759227	0.955837	1.30081	0.815159	0.955915	1.02509	1.34317	0.933516	1.05149	0.94319	0.905798	1.07794	0.692087	1.14867	0.851332	1.066	0.934003	-0.107759	0.322152	0.675987	0.133707	0.155297	0.376543	-0.432169	0.278511	0.251712	-0.190703	0.224344	0.226528
Q60714	S27A1_MOUSE	Long-chain fatty acid transport protein 1 (FATP-1) (Fatty acid transport protein 1) (EC 6.2.1.-) (Solute carrier family 27 member 1)	Slc27a1	1.14989	1.34516	1.6003	0.797769	1.10688	0.001	0	0	0	0.788825	0.927694	1.16241	0	0	0	0.981365	1.36458	0.775128	1.36512	0.635216	0.479822	0.520178	-1.50845	1.03435	0.0326276	-0.288241	1.28379	0.791409	-1.10371	0.745751	0.108434	0.116509	1.47032	0.904918
P04919-2	B3AT_MOUSE	Band 3 anion transport protein (Anion exchange protein 1) (AE 1) (Anion exchanger 1) (MEB3) (Solute carrier family 4 member 1) (CD antigen CD233)	Slc4a1	1.34172	1.14894	0.906696	0.811445	0.906513	0.884681	0.577903	3.16955	0.721024	0.507519	0.660621	0.696563	0.468735	0.554398	0.508392	0.694364	0.964623	2.47631	1.13245	0.867546	1.05553	0.94447	-0.101485	0.911938	0.90568	0.122565	0.747418	0.87236	-0.38444	0.164003	0.109434	-0.16039	1.16763	0.837711
P04919	B3AT_MOUSE	Band 3 anion transport protein (Anion exchange protein 1) (AE 1) (Anion exchanger 1) (MEB3) (Solute carrier family 4 member 1) (CD antigen CD233)	Slc4a1	1.34172	1.14894	0.906696	0.811445	0.906513	0.884681	0.577903	3.16955	0.721024	0.507519	0.660621	0.696563	0.468735	0.554398	0.508392	0.694364	0.964623	2.47631	1.13245	0.867546	1.05553	0.94447	-0.101485	0.911938	0.90568	0.122565	0.747418	0.87236	-0.38444	0.164003	0.109434	-0.16039	1.16763	0.837711
G3X9J1	G3X9J1_MOUSE	Sodium/calcium exchanger 1 (Solute carrier family 8 (Sodium/calcium exchanger), member 1, isoform CRA_f)	Slc8a1	1.6477	0.756922	1.10633	1.05386	0.726572	0.708617	1.15116	1.59172	0.534378	0.00107759	1.15638	2.17669	0.720319	0.920434	1.08199	1.28915	1.28674	0.0899651	1.17032	0.829684	1.1019	0.898098	-0.0869022	0.707701	0.892509	0.114311	0.497955	0.814053	-0.496264	0.366922	0.294171	-0.295051	0.783689	0.587055
Q3URD3-2	SLMAP_MOUSE	Sarcolemmal membrane-associated protein (Sarcolemmal-associated protein)	Slmap	0.001	0.001	0.001	0.001	0.001	0.001	1.14616	1.43928	0.701963	0.75777	1.60936	1.18803	0.917762	0.903383	0.891451	0.850575	1.00535	0.588918	0.001	0.001	1.14043	0.859573	10.1554	0.288653	0.00113901	9.74748	0.15087	1.98654e-05	0	0	1	-0.407882	0.325702	0.106289
Q3URD3-3	SLMAP_MOUSE	Sarcolemmal membrane-associated protein (Sarcolemmal-associated protein)	Slmap	0.001	0.001	0.001	0.001	0.001	0.001	1.14616	1.43928	0.701963	0.75777	1.60936	1.18803	0.917762	0.903383	0.891451	0.850575	1.00535	0.588918	0.001	0.001	1.14043	0.859573	10.1554	0.288653	0.00113901	9.74748	0.15087	1.98654e-05	0	0	1	-0.407882	0.325702	0.106289
G5E8R7	G5E8R7_MOUSE	Histone-lysine N-methyltransferase Smyd1	Smyd1	0.001	0.001	0.001	0.001	0.001	0.001	1.12161	0.863824	0.954916	0.972947	0.955015	1.07906	1.3761	1.53899	0.144564	0.941511	0.916487	1.13498	0.001	0.001	0.991228	1.00877	9.95307	0.0863036	4.56249e-07	9.97838	0.441823	0.0106351	0	0	1	0.0253104	0.450173	0.932825
P97443	SMYD1_MOUSE	Histone-lysine N-methyltransferase Smyd1 (EC 2.1.1.43) (CD8b-opposite) (SET and MYND domain-containing protein 1) (Zinc finger protein BOP) (m-BOP)	Smyd1	0.503918	1.66177	0.773023	1.1326	0.928469	1.00022	0.001	0.001	0.001	0.001	0.001	0.001	0.001	0.001	0.001	0.001	0.001	0.001	0.979568	1.02043	0.001	0.001	-9.936	0.505057	0.00368763	-9.99496	0.0828598	3.14606e-08	0.0589614	0.511809	0.913884	0	0	1
P08228	SODC_MOUSE	Superoxide dismutase [Cu-Zn] (EC 1.15.1.1)	Sod1	0.001	0.001	0.001	0.001	0.001	0.001	0.0560916	0.0695568	2.06228	0.026191	0.298651	0.864304	1.21492	0.0639744	2.53318	0.581113	3.56071	0.66903	0.001	0.001	0.562845	1.43715	9.13659	1.29692	0.278142	10.489	0.850713	0.115841	0	0	1	1.35241	1.55104	0.199767
P09671	SODM_MOUSE	Superoxide dismutase [Mn], mitochondrial (EC 1.15.1.1)	Sod2	1.10824	0.693444	0.860586	1.13309	0.987992	1.21665	0.978038	0.421636	1.16222	1.00107	1.08553	0.919993	1.25415	1.06586	1.1181	0.91288	0.918003	1.16252	0.887424	1.11258	0.928082	1.07192	0.0646288	0.321607	0.8234	-0.0537093	0.143657	0.672952	0.326209	0.209953	0.17754	0.207871	0.282822	0.260643
E9QNA7	E9QNA7_MOUSE	Sorbin and SH3 domain-containing protein 1	Sorbs1	0.001	0.001	0.001	0.001	0.001	0.001	1.29691	0.394199	0.523818	0.686869	1.18396	0.728296	2.28794	0.687147	0.809985	1.17454	0.915389	1.31094	0.001	0.001	0.802342	1.19766	9.64807	0.411234	0.00755624	10.226	0.443485	0.0108153	0	0	1	0.577926	0.604808	0.187822
Q62417	SRBS1_MOUSE	Sorbin and SH3 domain-containing protein 1 (Ponsin) (SH3 domain protein 5) (SH3P12) (c-Cbl-associated protein) (CAP)	Sorbs1	0.829445	0.001	1.25113	1.01192	1.12261	1.78489	0.001	0.001	0.001	0.001	0.001	0.001	0.001	0.001	0.001	0.001	0.001	0.001	0.69386	1.30647	0.001	0.001	-9.4385	0.748411	0.0235745	-10.3515	0.261234	7.40945e-05	0.912962	0.792693	0.235711	0	0	1
Q3UTJ2-2	SRBS2_MOUSE	Sorbin and SH3 domain-containing protein 2 (Arg-binding protein 2) (ArgBP2) (Arg/Abl-interacting protein 2)	Sorbs2	2.62204	0.001	0.001	0.753781	0.453948	2.17023	0.830879	0.782788	0.00200024	1.25669	1.2578	0.786813	2.13261	1.20579	1.04593	0.827951	0.69811	1.17264	0.87468	1.12599	0.819495	1.1805	-0.0940203	1.50234	0.933114	0.0682145	0.771502	0.908994	0.364362	1.56118	0.817774	0.526597	0.644172	0.224879
Q3UTJ2	SRBS2_MOUSE	Sorbin and SH3 domain-containing protein 2 (Arg-binding protein 2) (ArgBP2) (Arg/Abl-interacting protein 2)	Sorbs2	2.62204	0.001	0.001	0.753781	0.453948	2.17023	0.830879	0.782788	0.00200024	1.25669	1.2578	0.786813	2.13261	1.20579	1.04593	0.827951	0.69811	1.17264	0.87468	1.12599	0.819495	1.1805	-0.0940203	1.50234	0.933114	0.0682145	0.771502	0.908994	0.364362	1.56118	0.817774	0.526597	0.644172	0.224879
D3Z0N2	D3Z0N2_MOUSE	Sorbin and SH3 domain-containing protein 2 (Fragment)	Sorbs2	0.001	0.001	0.001	0.001	0.001	0.001	0.001	0.001	0.001	0.001	0.001	0.001	0.001	0.001	0.001	0.001	0.001	0.001	0.001	0.001	0.001	0.001	0	0	1	0	0	1	0	0	1	0	0	1
E9QQ25	E9QQ25_MOUSE	Striated muscle-specific serine/threonine-protein kinase	Speg	0.001	0.001	0.001	0.001	0.001	0.001	0.0125511	0.0125511	0.0125511	0.055246	0.055246	5.72377	3.27361	2.67618	0.0125511	0.055246	0.055246	0.055246	0.001	0.001	0.978653	1.02135	9.93465	2.16846	0.504342	9.99626	1.36308	0.299845	0	0	1	0.0616051	2.56129	0.970735
Q91XH5	Q91XH5_MOUSE	Sepiapterin reductase (Sepiapterin reductase, isoform CRA_b)	Spr	0.001	0.001	0.001	0.001	0.001	0.001	0.103188	0.127959	0.215051	1.72805	0.84043	0.00238083	0.115596	5.27402	0.164189	0.0025307	2.58485	0.841754	0.001	0.001	0.502843	1.49716	8.97397	1.21745	0.250714	10.548	1.27307	0.26951	0	0	1	1.57404	1.76151	0.29272
P08032	SPTA1_MOUSE	Spectrin alpha chain, erythrocytic 1 (Erythroid alpha-spectrin)	Spta1	0.7933	0.619262	1.00488	0.93681	1.16161	1.48414	0.65985	2.72893	0.538816	0.617549	1.24379	0.726457	0.579274	0.495481	0.997645	1.19788	1.02727	1.18705	0.805814	1.19419	1.0859	0.914101	0.430372	0.735252	0.599312	-0.385603	0.357168	0.222752	0.56751	0.271425	0.115949	-0.248465	0.771034	0.648748
E9Q447	E9Q447_MOUSE	Spectrin alpha chain, non-erythrocytic 1	Sptan1	0.964646	0.776712	1.16165	0.861925	1.29864	0.936425	1.09017	1.02642	1.03386	1.08055	1.03898	1.03606	0.927237	1.02545	0.89686	1.11883	1.01024	0.715335	0.96767	1.03233	1.05101	0.948992	0.119187	0.164114	0.300421	-0.121436	0.227927	0.513565	0.0933167	0.246011	0.730155	-0.147306	0.135509	0.107528
A3KGU7	A3KGU7_MOUSE	Spectrin alpha chain, non-erythrocytic 1	Sptan1	0.755637	0.593802	1.04634	1.11549	1.29572	1.19301	0.001	0.001	0.001	0.001	0.001	0.001	0.001	0.001	0.001	0.001	0.001	0.001	0.798592	1.20141	0.001	0.001	-9.64132	0.234446	3.68955e-05	-10.2305	0.0614398	3.92909e-09	0.589195	0.242363	0.0473155	0	0	1
P15508	SPTB1_MOUSE	Spectrin beta chain, erythrocytic (Beta-I spectrin)	Sptb	0.001	0.001	0.001	0.001	0.001	0.001	0.0171933	5.88075	0.035832	0.00492904	0.004099	0.00327149	0.0192607	0.0196096	0.0273573	0.00347744	1.78642	4.1978	0.001	0.001	0.991012	1.00899	9.95276	2.20662	0.511498	9.97869	1.55162	0.358128	0	0	1	0.0259346	2.69754	0.988369
Q3UGX2	Q3UGX2_MOUSE	Spectrin beta 1 (Spectrin beta 1, isoform CRA_b) (Spectrin beta chain, erythrocytic)	Sptb	0.600626	1.00225	1.27604	1.31913	0.873919	0.928029	0.001	0.001	0.001	0.001	0.001	0.001	0.001	0.001	0.001	0.001	0.001	0.001	0.95964	1.04036	0.001	0.001	-9.90635	0.289046	0.000141304	-10.0229	0.190662	9.39955e-06	0.116519	0.346265	0.754621	0	0	1
Q62261	SPTB2_MOUSE	Spectrin beta chain, non-erythrocytic 1 (Beta-II spectrin) (Embryonic liver fodrin) (Fodrin beta chain)	Sptbn1	1.03685	0.933358	0.943387	1.08459	1.00292	0.998908	1.04947	1.00161	0.950049	1.21512	0.873056	1.0325	1.04129	0.879074	1.07851	0.987656	1.10773	0.783944	0.971197	1.0288	1.0203	0.979699	0.0711586	0.113385	0.516768	-0.070556	0.122866	0.544245	0.0831307	0.0614399	0.253125	-0.0585839	0.15549	0.571335
Q9R112	SQRD_MOUSE	Sulfide:quinone oxidoreductase, mitochondrial (SQOR) (EC 1.8.5.-)	Sqrdl	0.001	1.03685	1.33822	1.39947	0.926226	1.29923	0.001	0.001	0.001	0.001	0.001	0.001	0.001	0.001	0.001	0.001	0.001	0.001	0.792025	1.20831	0.001	0.001	-9.6294	0.723097	0.020407	-10.2388	0.168514	4.0997e-06	0.60937	0.742473	0.387617	0	0	1
Q7TQ48	SRCA_MOUSE	Sarcalumenin	Srl	0.729645	0.965357	1.12541	0.988477	1.09845	1.09267	0.985706	1.14274	0.90724	1.0514	0.860504	1.20237	1.02031	0.951282	0.992724	0.888736	0.99712	0.999877	0.940138	1.05986	1.02499	0.975008	0.124669	0.209601	0.463616	-0.120391	0.0654657	0.0554036	0.172933	0.179355	0.376199	-0.0721264	0.126689	0.406848
H7BX95	H7BX95_MOUSE	Serine/arginine-rich-splicing factor 1	Srsf1	0.001	1.87123	1.25717	0.883219	0.917877	1.0705	0.798276	0.0315998	1.01404	0.803126	1.44711	0.634713	2.31392	1.07449	0.767677	0.637935	0.70994	1.76718	1.04313	0.9572	0.788145	1.21186	-0.404391	0.920311	0.592718	0.340325	0.520153	0.553124	-0.124031	0.751013	0.884118	0.620685	0.743983	0.236883
Q62093	SRSF2_MOUSE	Serine/arginine-rich splicing factor 2 (Protein PR264) (Putative myelin regulatory factor 1) (MRF-1) (Splicing component, 35 kDa) (Splicing factor SC35) (SC-35) (Splicing factor, arginine/serine-rich 2)	Srsf2	0.001	0.001	0.001	0.001	0.001	0.001	0.685375	1.03304	1.14988	0.758294	1.34461	0.679992	0.892883	1.61515	0.623676	0.581201	0.610352	2.02555	0.001	0.001	0.941865	1.05814	9.87938	0.267844	0.000737641	10.0473	0.530441	0.0237529	0	0	1	0.167932	0.594229	0.681605
Q3TWW8	SRSF6_MOUSE	Serine/arginine-rich splicing factor 6 (Pre-mRNA-splicing factor SRP55) (Splicing factor, arginine/serine-rich 6)	Srsf6	0.001	0.001	0.001	0.001	0.001	0.001	5.97125	0.00575081	0.00575081	1.24576	1.32626	0.000997594	0.00575081	0.00575081	0.00575081	0.000997594	0.738984	2.687	0.001	0.001	1.42596	0.574038	10.4777	1.4812	0.337036	9.165	1.71114	0.402445	0	0	1	-1.31272	2.26317	0.432524
Q8BL97-4	SRSF7_MOUSE	Serine/arginine-rich splicing factor 7 (Splicing factor, arginine/serine-rich 7)	Srsf7	0.001	0.001	0.001	0.001	0.001	0.001	0.00146001	3.07515	2.91901	0.839105	1.14388	0.687667	0.00146001	0.00146001	0.00146001	0.609609	0.621052	2.09869	0.001	0.001	1.44438	0.555622	10.4962	0.796704	0.0969014	9.11796	1.33668	0.291508	0	0	1	-1.37827	1.5561	0.177408
F8WJK8	F8WJK8_MOUSE	Hsc70-interacting protein	St13	0.001	0.001	0.001	0.001	0.001	0.001	0.0106055	0.0131514	0.0221026	0.00271794	2.96375	0.00180395	2.65203	2.73806	0.564054	1.71754	1.31173	0.00246136	0.001	0.001	0.502355	1.49765	8.97256	2.19126	0.509041	10.5485	0.671118	0.0570914	0	0	1	1.57592	2.29173	0.166294
V9GX87	V9GX87_MOUSE	Double-stranded RNA-binding protein Staufen homolog 1	Stau1	1.0502	0.001	0.001	0.001	2.9415	2.0083	0.001	0.001	0.001	0.001	0.001	0.001	0.001	0.001	0.001	0.001	0.001	0.001	0.350732	1.65027	0.001	0.001	-8.45423	1.41018	0.170471	-10.6885	0.743431	0.0228546	2.23426	1.59415	0.23707	0	0	1
Q60864	STIP1_MOUSE	Stress-induced-phosphoprotein 1 (STI1) (mSTI1) (Hsc70/Hsp90-organizing protein) (Hop)	Stip1	0.001	0.001	0.001	0.001	0.001	0.001	5.21797	0.0050141	0.00842681	0.00128835	3.16783	0.000855102	0.00452965	0.757624	0.00643376	2.82783	0.00102788	0.00116673	0.001	0.001	1.40023	0.599769	10.4514	1.47225	0.334311	9.22826	1.72365	0.405661	0	0	1	-1.22319	2.26683	0.45564
P54116	STOM_MOUSE	Erythrocyte band 7 integral membrane protein (Protein 7.2b) (Stomatin)	Stom	1.64902	0.001	0.001	2.61288	0.001	1.7381	0.0023786	2.26479	0.0023786	0	0	0	1.26972	1.48998	0.970752	0	0	0	0.550339	1.45066	0.378258	0.621742	-0.540949	2.63963	0.801537	-1.22232	1.2722	0.245598	1.39832	1.5977	0.394177	0.716943	2.45631	0.618269
Q9Z2I9	SUCB1_MOUSE	Succinyl-CoA ligase [ADP-forming] subunit beta, mitochondrial (EC 6.2.1.5) (ATP-specific succinyl-CoA synthetase subunit beta) (Succinyl-CoA synthetase beta-A chain) (SCS-betaA)	Sucla2	0.544261	0.634263	0.508381	1.54012	1.58129	1.19168	0.974651	1.01114	1.04328	1.02412	0.798999	1.09665	1.05417	0.901852	1.01491	0.959199	0.968808	1.15222	0.562302	1.4377	0.991473	1.00853	0.818229	0.133317	0.000332574	-0.511511	0.14502	0.0029459	1.35435	0.153769	0.0024712	0.0246049	0.123123	0.762791
Q9WUM5	SUCA_MOUSE	Succinyl-CoA ligase [ADP/GDP-forming] subunit alpha, mitochondrial (EC 6.2.1.4) (EC 6.2.1.5) (Succinyl-CoA synthetase subunit alpha) (SCS-alpha)	Suclg1	0.52565	1.32249	0.947705	1.49169	0.762761	0.9497	1.16307	1.02112	0.58844	0.485071	0.995028	1.02527	0.577748	1.20185	1.44777	0.934532	1.12892	1.43118	0.93195	1.06805	0.879667	1.12033	-0.0832956	0.450371	0.820964	0.0689489	0.394216	0.835727	0.196654	0.453606	0.690173	0.348899	0.390489	0.198202
Q9Z2I8	SUCB2_MOUSE	Succinyl-CoA ligase [GDP-forming] subunit beta, mitochondrial (EC 6.2.1.4) (GTP-specific succinyl-CoA synthetase subunit beta) (Succinyl-CoA synthetase beta-G chain) (SCS-betaG)	Suclg2	0.001	0.001	0.001	0.001	6	0.001	0.470848	2.69744	0.0152124	0.621453	0.887661	0.74131	1.20705	0.0612073	1.54825	0.963905	1.71011	1.07556	0.001	2.00067	0.905654	1.09435	9.82282	0.93481	0.146647	-0.870411	1.49404	0.524782	10.9663	1.41351	0.373901	0.273038	1.05263	0.681585
E9Q1U2	E9Q1U2_MOUSE	Synaptopodin-2	Synpo2	0.001	0.001	0.001	0.001	0.001	0.001	0.726004	0.420841	0.00134563	0.770524	1.55217	0.83118	4.2064	0.00134563	0.644066	1.20214	0.853802	0.79019	0.001	0.001	0.71701	1.28299	9.48585	0.652515	0.0520196	10.3253	1.05683	0.191891	0	0	1	0.839444	1.24204	0.398311
D3YU08	D3YU08_MOUSE	Synaptopodin 2-like protein	Synpo2l	0.001	0.001	0.001	0.001	0.001	0.001	0.57886	0.465767	0.410617	0.467093	1.3481	0.716131	3.15034	0.857254	0.537158	1.05133	0.843522	1.57383	0.001	0.001	0.664428	1.33557	9.37597	0.483897	0.0161078	10.3832	0.651257	0.0515599	0	0	1	1.00727	0.811352	0.136659
B2RQK7	B2RQK7_MOUSE	Synaptopodin 2-like protein (Synpo2l protein)	Synpo2l	0.001	0.001	0.001	0.001	0.001	0.001	0.00076107	0.00076107	1.86222	0.541654	1.72317	0.35456	2.12047	0.00076107	2.01503	0.21956	0.279124	2.88193	0.001	0.001	0.747188	1.25281	9.54533	1.02314	0.179589	10.291	0.896642	0.132495	0	0	1	0.745626	1.36043	0.42479
D6RFU9	D6RFU9_MOUSE	Synaptophysin-like protein 1	Sypl	0.001	0.001	0.001	0.001	0.001	0.001	5.91497	0.0146933	0.0246939	0.567879	0.95209	0.000888437	0.0132737	0.0135141	0.0188535	2.46734	1.13431	0.877492	0.001	0.001	1.24587	0.754131	10.2829	1.69964	0.399011	9.55867	1.17771	0.236293	0	0	1	-0.724266	2.0678	0.642342
Q8K0Z7	TACO1_MOUSE	Translational activator of cytochrome c oxidase 1 (Coiled-coil domain-containing protein 44) (Translational activator of mitochondrially-encoded cytochrome c oxidase 1)	Taco1	0.001	0.001	0.001	0.001	0.001	0.001	5.90965	0.0156128	0.0262392	1.22343	1.01741	0.812012	0.0141043	0.0143598	0.0200333	0.863129	0.976087	1.10794	0.001	0.001	1.50073	0.499275	10.5514	1.34933	0.29519	8.96369	0.977947	0.162996	0	0	1	-1.58775	1.66646	0.307612
P37804	TAGL_MOUSE	Transgelin (Actin-associated protein p27) (Smooth muscle protein 22-alpha) (SM22-alpha)	Tagln	0.001	0.001	0.001	0.001	0.001	0.001	0.043718	1.9362	0.0911112	1.68617	0.00650211	1.65627	3.80955	0.0498618	0.0695621	1.51618	1.12781	0.00708067	0.001	0.001	0.903328	1.09667	9.81911	0.953311	0.153507	10.0989	1.22759	0.253819	0	0	1	0.279812	1.55428	0.792259
Q9WVA4	TAGL2_MOUSE	Transgelin-2 (SM22-beta)	Tagln2	0.001	0.001	0.001	0.001	0.001	0.001	0.0289997	0.0359613	0.0604374	2.14209	0.511863	0.562312	0.84893	2.99747	2.0282	0.25896	1.8977	0.627081	0.001	0.001	0.556944	1.44306	9.12139	1.33389	0.290577	10.4949	0.656571	0.0530099	0	0	1	1.37352	1.48672	0.13085
Q93092	TALDO_MOUSE	Transaldolase (EC 2.2.1.2)	Taldo1	0.001	0.001	0.001	0.001	0.001	0.001	2.34244	0.0227957	0.0383109	2.78979	0.0147938	0.0118072	3.54623	0.0209662	0.0292499	0.0125505	3.15494	0.0161102	0.001	0.001	0.869991	1.13001	9.76486	1.38657	0.307558	10.1421	1.39313	0.309553	0	0	1	0.377262	1.96555	0.775395
O70548	TELT_MOUSE	Telethonin (Titin cap protein)	Tcap	1.12507	0.806982	1.10567	0.707216	1.12314	1.13192	1.13415	1.04992	1.06176	1.32099	1.10718	1.03566	0.927786	1.02147	0.804907	0.893787	0.918891	0.7235	1.01257	0.987426	1.11828	0.881724	0.14325	0.167804	0.290655	-0.163347	0.22777	0.371933	-0.036282	0.246884	0.892001	-0.342878	0.138151	0.00295292
A0A087WQE6	A0A087WQE6_MOUSE	Transcription elongation factor B polypeptide 1 (Fragment)	Tceb1	0.001	0.001	0.001	0.001	0.001	0.001	0.73385	0.910015	1.52939	1.41016	0.299505	1.08411	0.822091	0.836981	1.16767	1.11582	1.1539	0.936502	0.001	0.001	0.994506	1.00549	9.95784	0.415605	0.00794605	9.97369	0.144858	1.51632e-05	0	0	1	0.0158535	0.440127	0.956391
P62869	ELOB_MOUSE	Transcription elongation factor B polypeptide 2 (Elongin 18 kDa subunit) (Elongin-B) (EloB) (RNA polymerase II transcription factor SIII subunit B) (SIII p18)	Tceb2	0.001	0.001	0.001	0.001	0.001	0.001	0.00488133	1.94676	0.010173	0.0395121	5.83908	0.0262249	0.332672	1.80348	1.90204	0.0278758	0.0315239	0.0357821	0.001	0.001	1.31111	0.688895	10.3566	1.63505	0.381621	9.42814	1.20529	0.24618	0	0	1	-0.928429	2.03128	0.558526
A0A0B4J1F9	A0A0B4J1F9_MOUSE	Protein Tchh	Tchh	0.001	0.001	0.001	0.001	0.001	0.001	0.00153493	0.0019034	0.00319891	1.00233	0.807529	0.9279	3.28279	2.70813	0.00244232	1.10623	1.3722	0.783815	0.001	0.001	0.457399	1.5426	8.83731	1.00287	0.172356	10.5911	0.727377	0.0740149	0	0	1	1.75384	1.23888	0.0731669
P11983-2	TCPA_MOUSE	T-complex protein 1 subunit alpha (TCP-1-alpha) (CCT-alpha) (Tailless complex polypeptide 1A) (TCP-1-A) (Tailless complex polypeptide 1B) (TCP-1-B)	Tcp1	0.001	0.001	0.001	0.001	0.001	0.001	0.73385	0.910015	1.52939	1.2686	0.611474	1.15192	0.822091	0.836981	1.16767	0.679423	1.25479	1.0338	0.001	0.001	1.03421	0.965793	10.0143	0.305346	0.00156922	9.91557	0.21057	0.000170413	0	0	1	-0.0987404	0.370912	0.692379
Q921I1	TRFE_MOUSE	Serotransferrin (Transferrin) (Beta-1 metal-binding globulin) (Siderophilin)	Tf	0.001	0.001	0.001	0.001	0.001	0.001	0.747726	0.926809	0.844743	0.824054	1.07238	0.964699	1.2924	1.34034	0.847984	0.765098	0.935377	1.43839	0.001	0.001	0.896735	1.10327	9.80854	0.117457	3.72788e-06	10.1076	0.237516	0.000358517	0	0	1	0.299026	0.264972	0.133049
P21981	TGM2_MOUSE	Protein-glutamine gamma-glutamyltransferase 2 (EC 2.3.2.13) (Tissue transglutaminase) (Transglutaminase C) (TG(C)) (TGC) (TGase C) (Transglutaminase-2) (TGase-2)	Tgm2	0.633084	1.02646	1.0577	0.991403	1.22048	1.07088	0.768713	1.35396	0.802401	1.38015	0.84559	1.10639	1.24	0.97585	0.85907	0.876183	1.05109	0.740591	0.905748	1.09425	1.04287	0.957132	0.203375	0.32363	0.491006	-0.193156	0.187702	0.264971	0.272764	0.230309	0.283347	-0.123767	0.294833	0.536691
Q80YQ1	Q80YQ1_MOUSE	Thrombospondin 1 (Thrombospondin-1)	Thbs1	1.10433	1.88889	1.70478	1.302	0.001	0.001	0.00725971	5.9637	0.00725971	3.5526	0.00099568	0.472954	0.00725971	0.00725971	0.00725971	0.320165	0.00099568	1.65229	1.566	0.434667	1.66746	0.332538	0.0905695	1.39557	0.948422	-0.386389	2.29352	0.839326	-1.8491	1.42708	0.083904	-2.32606	2.27405	0.237722
P62073	TIM10_MOUSE	Mitochondrial import inner membrane translocase subunit Tim10	Timm10	0.001	0.001	0.001	0.001	0.001	0.001	3.00717	0.0154824	0.0260202	1.22343	1.01741	0.812012	2.91722	0.0142399	0.019866	0.863129	0.976087	1.10794	0.001	0.001	1.01692	0.98308	9.98999	0.985857	0.165569	9.94117	0.985992	0.165632	0	0	1	-0.0488251	1.39431	0.957795
P62075	TIM13_MOUSE	Mitochondrial import inner membrane translocase subunit Tim13	Timm13	0.001	0.001	0.001	0.001	0.001	0.001	0.73385	0.910015	1.52939	2.02348	0.00214166	2.10095	0.822091	0.836981	1.16767	1.86904	0.00205469	0.00233223	0.001	0.001	1.21664	0.783362	10.2487	0.612598	0.0415071	9.61353	0.832407	0.109506	0	0	1	-0.63515	1.03353	0.350986
O35857	TIM44_MOUSE	Mitochondrial import inner membrane translocase subunit TIM44	Timm44	0.284506	0.687662	0.950839	0.935221	1.70264	1.43914	1.24921	0.812118	0.828827	1.25327	1.08556	1.60436	1.16792	0.804632	1.1373	1.32011	0.249347	0.487351	0.641002	1.359	1.13889	0.861108	0.829229	0.490177	0.0573973	-0.658276	0.506732	0.133128	1.08414	0.487477	0.07298	-0.403364	0.50933	0.21901
Q9D880	TIM50_MOUSE	Mitochondrial import inner membrane translocase subunit TIM50	Timm50	0.001	0.001	0.001	0.001	0.001	0.001	1.347	1.33675	1.48208	1.04392	0.970496	1.24103	0.762648	0.000798685	1.07072	1.05016	1.16841	0.525983	0.001	0.001	1.23688	0.763121	10.2725	0.144036	1.45829e-05	9.57577	0.529228	0.0235658	0	0	1	-0.696721	0.548479	0.0373209
H3BJ97	H3BJ97_MOUSE	Tubulointerstitial nephritis antigen-like	Tinagl1	0.001	0.001	0.001	0.001	0.001	0.001	1.39542	0.978681	1.22415	0	0	0	1.0605	1.33933	0.00191392	0	0	0	0.001	0.001	0.599708	0.400292	9.22812	1.02013	0.178594	8.64491	1.42676	0.320984	0	0	1	-0.583209	1.75395	0.605815
B9EHJ3	B9EHJ3_MOUSE	Tight junction protein ZO-1 (Tjp1 protein)	Tjp1	0.001	0.001	0.001	0.001	0.001	0.001	0	0	0	2.78172	1.76134	0.771156	0	0	0	0.682885	0.0014529	0.0014529	0.001	0.001	0.885701	0.114299	9.79068	1.1956	0.242599	6.83666	2.22471	0.517989	0	0	1	-2.95401	2.52562	0.144304
Q9Z0U1	ZO2_MOUSE	Tight junction protein ZO-2 (Tight junction protein 2) (Zona occludens protein 2) (Zonula occludens protein 2)	Tjp2	0.001	0.001	0.001	0.001	0.001	0.001	1.10109	3.24144	0.00444621	0	0	0	1.64413	0.00444621	0.00444621	0	0	0	0.001	0.001	0.724496	0.275504	9.50083	1.6496	0.38588	8.10593	2.22165	0.515337	0	0	1	-1.39491	2.76711	0.471854
P26039	TLN1_MOUSE	Talin-1	Tln1	0.43415	0.560741	1.87313	1.49404	0.651515	0.986427	0.934708	0.975781	0.997888	1.05151	0.815369	1.04632	0.918418	1.04935	1.12386	1.07979	1.26114	0.745871	0.956007	1.04399	0.970263	1.02974	0.021354	0.685479	0.964106	-0.0198355	0.367345	0.943004	0.127018	0.757062	0.874125	0.0858281	0.177992	0.479523
Q71LX4	TLN2_MOUSE	Talin-2	Tln2	0.001	0.001	0.001	0.001	0.001	0.001	2.38387	0.609442	1.11845	3.38817	0.00156503	0.941562	0.820199	1.05788	0.0101536	0.892047	0.774957	0.00170428	0.001	0.001	1.40718	0.592824	10.4586	0.809766	0.101412	9.21146	0.715538	0.070546	0	0	1	-1.24713	1.08061	0.16511
E9PUM4	E9PUM4_MOUSE	Talin-2	Tln2	0.001	0.001	1.98636	0.001	1.88863	2.12501	0.001	0.001	0.001	0.001	0.001	0.001	0.001	0.001	0.001	0.001	0.001	0.001	0.662786	1.33821	0.001	0.001	-9.3724	1.41208	0.170471	-10.3861	0.710249	0.0188665	1.01369	1.58064	0.513516	0	0	1
Q9D1D4	TMEDA_MOUSE	Transmembrane emp24 domain-containing protein 10 (21 kDa transmembrane-trafficking protein) (Transmembrane protein Tmp21) (p24 family protein delta-1) (p24delta1)	Tmed10	1.95036	0.001	1.27482	1.1216	0.317318	1.3359	0	0	0	3.1386	0.00314582	0.00314582	0	0	0	0.84959	0.00314582	2.00237	1.07539	0.92494	0.524149	0.475851	-1.03682	2.3539	0.53825	-0.958849	1.64536	0.425772	-0.217433	0.888574	0.828358	-0.139466	2.73103	0.939558
F6V6T4	F6V6T4_MOUSE	Transmembrane emp24 domain-containing protein 2 (Fragment)	Tmed2	0.001	0.001	0.001	0.001	0.001	0.001	0.000517688	1.76033	0.000517688	0	0	0	1.45139	1.37119	1.41605	0	0	0	0.001	0.001	0.293561	0.706439	8.19752	2.23449	0.517589	9.46442	1.00054	0.171199	0	0	1	1.2669	2.44827	0.360938
G3X9F4	G3X9F4_MOUSE	Transmembrane protein 143 (Transmembrane protein 143, isoform CRA_a)	Tmem143	0.001	1.69253	1.46472	0.001	1.50444	1.33831	0.001	0.001	0.001	0.001	0.001	0.001	0.001	0.001	0.001	0.001	0.001	0.001	1.05275	0.947915	0.001	0.001	-10.0399	0.711937	0.0190758	-9.88861	0.709975	0.0188603	-0.151335	1.00544	0.890106	0	0	1
Q9CQN6	TM14C_MOUSE	Transmembrane protein 14C	Tmem14c	0.001	0.001	0.001	0.001	3.36323	2.63677	0.001	0.001	0.001	0.001	0.001	0.001	0.001	0.001	0.001	0.001	0.001	0.001	0.001	2.00033	0.001	0.001	0	0	1	-10.966	0.722137	0.0202272	10.966	0.722137	0.121918	0	0	1
Q3TMP8	TM38A_MOUSE	Trimeric intracellular cation channel type A (TRIC-A) (TRICA) (27 kDa sarcoplasmic reticulum protein) (Mitsugumin-33A) (SPR-27) (Transmembrane protein 38A)	Tmem38a	0.001	0.001	0.001	0.001	0.001	0.001	0.001	0.001	0.001	0.001	0.001	0.001	0.001	0.001	0.001	0.001	0.001	0.001	0.001	0.001	0.001	0.001	0	0	1	0	0	1	0	0	1	0	0	1
Q4VAE3	TMM65_MOUSE	Transmembrane protein 65	Tmem65	1.46088	1.26308	0.830647	1.0196	0.754585	0.671218	0.992342	1.40521	0.65814	0.886116	0.799422	1.29837	0.879203	1.1265	0.938602	0.842175	1.28861	0.885308	1.18487	0.815133	1.0066	0.993399	-0.235234	0.344854	0.428776	0.285338	0.243839	0.199474	-0.539618	0.287286	0.158622	-0.0190462	0.309594	0.926142
P49813	TMOD1_MOUSE	Tropomodulin-1 (Erythrocyte tropomodulin) (E-Tmod)	Tmod1	0.605026	0.863145	1.31925	0.980444	1.30458	0.927553	1.24528	1.01078	0.671755	1.1763	1.00649	0.939004	1.12095	1.04963	0.901601	1.14206	0.829439	0.906709	0.929142	1.07086	1.00827	0.991732	0.117908	0.366329	0.676928	-0.110745	0.196256	0.493115	0.204797	0.353877	0.586264	-0.0238561	0.217908	0.869077
P20065	TYB4_MOUSE	Thymosin beta-4 (T beta 4) [Cleaved into: Hematopoietic system regulatory peptide (Seraspenide)]	Tmsb4x	0.001	0.001	0.001	0.001	0.001	0.001	0.0261691	5.81849	0.0545381	2.71251	0.00423988	0.00338394	0.0293157	0.0298467	0.0416391	1.53173	0.00406769	1.74407	0.001	0.001	1.43656	0.563444	10.4884	1.526	0.350481	9.13813	1.35294	0.296872	0	0	1	-1.35027	2.03939	0.419906
P19123	TNNC1_MOUSE	Troponin C, slow skeletal and cardiac muscles (TN-C)	Tnnc1	0.912044	1.09445	0.894859	1.09138	0.991131	1.01614	1.08807	0.910764	1.04684	0.999196	1.20288	0.867199	0.764112	0.916955	1.27326	1.17893	0.872833	0.878962	0.967117	1.03288	1.01916	0.980842	0.0756159	0.143789	0.555553	-0.0745847	0.189674	0.678826	0.0949155	0.102084	0.404352	-0.055285	0.215013	0.696044
P48787	TNNI3_MOUSE	Troponin I, cardiac muscle (Cardiac troponin I)	Tnni3	0.822651	0.904029	0.933461	1.12866	1.12431	1.08689	0.894481	0.837481	1.15845	0.91358	0.826254	0.880293	0.986628	0.999565	1.1234	1.13886	0.963526	1.27749	0.886714	1.11329	0.918422	1.08158	0.0506894	0.132495	0.689793	-0.0416874	0.103426	0.676161	0.328284	0.0554721	0.00315514	0.235907	0.158665	0.0424461
Q6P3Z7	Q6P3Z7_MOUSE	Tnnt2 protein (Troponin T, cardiac muscle)	Tnnt2	1.05164	1.0989	0.871746	0.920416	1.14973	0.907567	0.807997	0.631971	1.03473	0.702313	1.54064	0.700222	1.14269	1.25635	1.12627	1.01905	0.761651	1.27613	1.00743	0.992571	0.902977	1.09702	-0.157916	0.359983	0.633923	0.144351	0.193253	0.428272	-0.0214356	0.148322	0.894085	0.280832	0.380704	0.252727
K3W4R6	K3W4R6_MOUSE	Troponin T, cardiac muscle	Tnnt2	0.001	0.001	0.001	0.001	0.001	0.001	0.842501	0.634696	0.988422	0.747912	1.57835	0.641593	1.1569	1.24684	1.13064	0.992936	0.67097	1.36824	0.001	0.001	0.905579	1.09442	9.8227	0.358217	0.00374871	10.096	0.201929	0.000130813	0	0	1	0.273256	0.411211	0.307293
K3W4R7	K3W4R7_MOUSE	Troponin T, cardiac muscle	Tnnt2	1.0687	1.14901	0.881539	0.920412	1.0867	0.893638	0.001	0.001	0.001	0.001	0.001	0.001	0.001	0.001	0.001	0.001	0.001	0.001	1.03308	0.966916	0.001	0.001	-10.0127	0.108474	2.02663e-07	-9.91725	0.0883223	4.89935e-08	-0.095496	0.139883	0.542914	0	0	1
Q9CPQ3	TOM22_MOUSE	Mitochondrial import receptor subunit TOM22 homolog (Translocase of outer membrane 22 kDa subunit homolog)	Tomm22	0.67425	0.758265	1.4641	1.53188	0.762287	0.809213	0.952175	1.15675	1.01991	0.135715	0.615072	1.42906	0.898086	0.969488	1.00359	1.12393	1.83307	0.863161	0.965539	1.03446	0.88478	1.11522	-0.126017	0.5943	0.805986	0.10845	0.452066	0.774755	0.0994715	0.500526	0.854811	0.333938	0.554102	0.354032
Q9QYA2	TOM40_MOUSE	Mitochondrial import receptor subunit TOM40 homolog (Mitochondrial outer membrane protein of 35 kDa) (MOM35) (Protein Haymaker) (Translocase of outer membrane 40 kDa subunit homolog)	Tomm40	1.11476	0.885994	1.0031	1.01376	0.940954	1.04144	1.89676	0.00225071	0.00225071	1.99522	0.00070053	2.07956	1.53911	0.00225071	2.55738	1.92313	0.00070053	0.00070053	1.00128	0.998717	0.996123	1.00388	-0.00745369	1.00401	0.993919	0.00743437	1.04252	0.994199	-0.0037008	0.102479	0.97348	0.0111873	1.44374	0.990655
Q9CZW5	TOM70_MOUSE	Mitochondrial import receptor subunit TOM70 (Mitochondrial precursor proteins import receptor) (Translocase of outer membrane 70 kDa subunit)	Tomm70a	0.001	0.001	0.001	0.001	0.001	0.001	0.935748	1.34138	0.832664	0.00710313	5.96448	0.00710313	1.18889	0.96606	0.73526	0.00710313	0.00710313	0.00710313	0.001	0.001	1.51475	0.485253	10.5649	1.35233	0.296176	8.92259	1.02165	0.179311	0	0	1	-1.64227	1.69487	0.300335
P17751	TPIS_MOUSE	Triosephosphate isomerase (TIM) (EC 5.3.1.1) (Triose-phosphate isomerase)	Tpi1	1.62651	0.626339	0.001	1.10703	1.21271	1.42741	1.00555	0.702751	1.0235	0.851258	1.2951	0.855498	1.53064	1.0238	0.713756	0.975545	0.621107	1.4015	0.751283	1.24905	0.955609	1.04439	0.347065	0.912071	0.558803	-0.25817	0.334473	0.393959	0.733404	0.897466	0.360686	0.12817	0.371887	0.612428
P58771	TPM1_MOUSE	Tropomyosin alpha-1 chain (Alpha-tropomyosin) (Tropomyosin-1)	Tpm1	0.809052	1.0373	0.961281	0.972479	1.16085	1.05903	0.853668	0.735244	1.15455	1.03375	0.863601	0.81898	0.97084	1.12372	1.16199	1.42721	0.95618	0.900279	0.935879	1.06412	0.909964	1.09004	-0.0405112	0.18517	0.807155	0.0347124	0.17783	0.836889	0.18527	0.124564	0.21193	0.260493	0.224489	0.105614
A2AIM4	A2AIM4_MOUSE	Tropomyosin beta chain	Tpm2	0.001	0.001	0.001	0.001	0.001	0.001	0.872007	0.629312	1.14395	0.00392672	0.00392672	0.657978	0.775246	1.2511	1.32839	1.22901	2.80682	1.29833	0.001	0.001	0.551849	1.44815	9.10813	0.765516	0.0866605	10.5	0.43877	0.0102804	0	0	1	1.39187	0.882345	0.0253073
Q6IRU2	TPM4_MOUSE	Tropomyosin alpha-4 chain (Tropomyosin-4)	Tpm4	0.001	0.001	4.44134	0.001	1.55866	0.001	0.0147247	0.0182594	0.0306872	3.07024	0.0265247	2.8264	0.0164952	0.016794	5.90304	0.0225025	0.0254474	0.0288848	1.48111	0.520219	0.997806	1.00219	-0.569851	1.97811	0.726109	0.94597	2.60288	0.753326	-1.50949	1.9974	0.573254	0.0063303	2.58811	0.997053
Q7M739	Q7M739_MOUSE	Nuclear pore complex-associated intranuclear coiled-coil protein TPR (Nucleoprotein TPR) (Translocated promoter region) (Translocated promoter region, isoform CRA_b)	Tpr	0.001	0.001	0.001	0.001	0.001	0.001	0	0	0	0.9063	1.00349	0.910982	0	0	0	0.93794	0.9385	1.30278	0.001	0.001	0.470129	0.529871	8.87691	1.00226	0.172108	9.0495	1.02596	0.18085	0	0	1	0.172582	1.43427	0.856403
F8WJG3	F8WJG3_MOUSE	Transformer-2 protein homolog beta	Tra2b	0.001	0.001	0.001	0.001	0.001	0.001	0.730912	0.870175	1.12694	0.746875	1.36223	0.719032	1.05364	1.42667	0.791659	0.682977	0.730203	1.75868	0.001	0.001	0.926027	1.07397	9.85491	0.25961	0.000613218	10.0687	0.369409	0.00439738	0	0	1	0.213831	0.451509	0.492068
Q9CQN1	TRAP1_MOUSE	Heat shock protein 75 kDa, mitochondrial (HSP 75) (TNFR-associated protein 1) (Tumor necrosis factor type 1 receptor-associated protein) (TRAP-1)	Trap1	0.001	0.001	0.001	0.001	0.001	0.001	1.2012	1.15845	0.52236	0.608294	1.32333	0.395036	1.38354	0.50714	1.22731	1.50547	1.74638	0.421499	0.001	0.001	0.868111	1.13189	9.76174	0.42411	0.00876813	10.1445	0.439459	0.0103659	0	0	1	0.382781	0.610732	0.363012
Q1XH17	TRI72_MOUSE	Tripartite motif-containing protein 72 (Mitsugumin-53) (Mg53)	Trim72	0.641976	0.715046	0.767318	1.43499	1.32746	1.11321	1.24165	0.934052	0.783094	1.24494	0.878051	1.09959	1.16335	1.022	0.855863	1.08735	0.939289	0.750781	0.708113	1.29189	1.03023	0.969771	0.540913	0.186985	0.0299682	-0.413763	0.176793	0.0221185	0.867427	0.126447	0.00450224	-0.087249	0.224121	0.562096
A2ASS6	TITIN_MOUSE	Titin (EC 2.7.11.1) (Connectin)	Ttn	1.17658	0.784851	0.999929	0.876713	1.02868	1.13324	0.971323	0.966328	1.0774	0.743157	1.11099	1.18113	0.95548	0.958564	1.0709	1.29391	1.34697	0.323834	0.987121	1.01288	1.00839	0.991611	0.0307532	0.213949	0.862304	-0.0306154	0.353217	0.927178	0.0371623	0.192727	0.85855	-0.0242063	0.36523	0.919741
P68369	TBA1A_MOUSE	Tubulin alpha-1A chain (Alpha-tubulin 1) (Alpha-tubulin isotype M-alpha-1) (Tubulin alpha-1 chain)	Tuba1a	0.001	0.001	0.001	0.001	0.001	0.001	0.963163	1.08613	0.910807	1.61723	1.05189	0.863461	1.12837	0.881235	1.0303	0.753157	0.85783	0.856428	0.001	0.001	1.08211	0.917886	10.0796	0.232131	0.00031166	9.84217	0.135493	9.72653e-06	0	0	1	-0.237464	0.268781	0.219445
P05213	TBA1B_MOUSE	Tubulin alpha-1B chain (Alpha-tubulin 2) (Alpha-tubulin isotype M-alpha-2) (Tubulin alpha-2 chain)	Tuba1b	1.06008	0.835585	0.991087	0.997403	0.952148	1.16369	0.960293	1.03879	0.903904	0.00438207	3.07454	1.16285	1.06134	0.879234	1.15644	1.74946	0.00438207	0.00438207	0.962252	1.03775	1.19079	0.809207	0.307436	0.781517	0.717263	-0.358876	0.781379	0.597644	0.108969	0.131158	0.459921	-0.557343	1.09732	0.462519
P68373	TBA1C_MOUSE	Tubulin alpha-1C chain (Alpha-tubulin 6) (Alpha-tubulin isotype M-alpha-6) (Tubulin alpha-6 chain)	Tuba1c	1.06997	0.826873	0.989772	1.00136	0.947288	1.16473	0.001	0.001	0.001	0.001	0.001	0.001	0.001	0.001	0.001	0.001	0.001	0.001	0.962207	1.03779	0.001	0.001	-9.9102	0.105114	1.63224e-07	-10.0193	0.0890686	5.19087e-08	0.109101	0.137776	0.478882	0	0	1
P68368	TBA4A_MOUSE	Tubulin alpha-4A chain (Alpha-tubulin 4) (Alpha-tubulin isotype M-alpha-4) (Tubulin alpha-4 chain)	Tuba4a	0.001	0.001	0.001	0.001	0.001	0.001	1.18082	1.26345	1.08842	1.80731	0.976328	0.862641	0.406822	0.862387	1.19811	0.754388	0.727809	0.871522	0.001	0.001	1.19649	0.803507	10.2246	0.252915	0.000523884	9.65017	0.291566	0.00120911	0	0	1	-0.57443	0.385975	0.044543
A0A0A0MQA5	A0A0A0MQA5_MOUSE	Tubulin alpha-4A chain (Fragment)	Tuba4a	0.815644	0.847707	0.953535	0.999677	1.16173	1.22171	1.02987	1.05873	0.906676	1.85807	0.841975	0.862889	1.06913	0.828571	1.10702	0.714699	0.721054	1.00131	0.872295	1.1277	1.09304	0.906965	0.325451	0.328568	0.372473	-0.314271	0.194666	0.0920807	0.370501	0.107136	0.0310422	-0.269221	0.36657	0.30642
Q9JJZ2	TBA8_MOUSE	Tubulin alpha-8 chain (Alpha-tubulin 8)	Tuba8	0.001	0.001	0.001	0.001	0.001	0.001	0.932896	0.699019	1.50007	0.00394939	0.00328432	0.00262128	0.730475	1.31028	0.827266	0.0027863	3.07676	2.9106	0.001	0.001	0.523639	1.47636	9.03243	1.09259	0.205564	10.5278	0.77204	0.0885443	0	0	1	1.4954	1.33784	0.125791
A2AQ07	TBB1_MOUSE	Tubulin beta-1 chain	Tubb1	0.001	6	0.001	0.001	0.001	0.001	0.001	0.001	0.001	0.001	0.001	0.001	0.001	0.001	0.001	0.001	0.001	0.001	2.00067	0.001	0.001	0.001	-10.9663	1.41351	0.170471	0	0	1	-10.9663	1.41351	0.373901	0	0	1
Q7TMM9	TBB2A_MOUSE	Tubulin beta-2A chain	Tubb2a	0.001	0.001	0.001	0.001	0.001	0.001	0.00197051	1.76454	0.00197051	1.68921	0.854631	0.720697	1.30683	1.55718	1.3675	0.900496	0.745976	1.08899	0.001	0.001	0.838838	1.16116	9.71225	0.842253	0.112974	10.1814	0.240049	0.00038233	0	0	1	0.469105	0.875793	0.365014
P68372	TBB4B_MOUSE	Tubulin beta-4B chain (Tubulin beta-2C chain)	Tubb4b	0.823232	0.653397	1.11596	1.09044	1.16708	1.14988	1.12242	0.926295	0.881774	1.25241	0.953085	1.02494	1.07291	0.888698	1.1079	0.97235	0.957529	0.839683	0.864197	1.1358	1.02682	0.973178	0.248753	0.253269	0.222023	-0.222936	0.101072	0.0375995	0.394279	0.222955	0.118604	-0.0774096	0.15701	0.465455
P99024	TBB5_MOUSE	Tubulin beta-5 chain	Tubb5	0.940394	0.80381	1.01213	0.918499	1.23721	1.08796	0.99307	0.925987	0.837152	1.28037	0.80701	1.0248	1.17615	0.756535	1.3111	0.91598	0.991682	0.980167	0.918777	1.08122	0.978063	1.02194	0.0902135	0.184976	0.605174	-0.0813586	0.212362	0.666045	0.234878	0.152792	0.215464	0.0633055	0.236577	0.687804
Q8BFR5	EFTU_MOUSE	Elongation factor Tu, mitochondrial	Tufm	0.001	0.001	0.001	0.001	0.001	0.001	1.26716	0.918556	0.984447	1.13475	1.08292	1.05085	0.747035	1.09802	0.984783	0.947312	0.853599	0.930569	0.001	0.001	1.07311	0.926887	10.0676	0.103344	1.56314e-06	9.85625	0.117187	3.66944e-06	0	0	1	-0.211337	0.156246	0.0614187
Q8VBT1	TXLNB_MOUSE	Beta-taxilin (Muscle-derived protein 77)	Txlnb	0.001	0.001	0.001	0.001	0.001	0.001	1.85851	0.0168185	0.0282655	1.09566	1.25953	0.865753	2.11459	1.96024	0.0215804	1.00465	0.933438	0.840959	0.001	0.001	0.85409	1.14591	9.73824	0.772921	0.0889667	10.1623	0.619501	0.0432377	0	0	1	0.424033	0.990549	0.516122
P10639	THIO_MOUSE	Thioredoxin (Trx) (ATL-derived factor) (ADF)	Txn	0.001	0.001	0.001	0.001	0.001	0.001	0.0156017	0.0193469	0.0325149	0.00713842	0.00593632	2.24172	3.57575	0.0177942	2.33899	0.00503616	1.60919	2.13097	0.001	0.001	0.387044	1.61296	8.59635	2.14313	0.500133	10.6555	0.791456	0.095087	0	0	1	2.05914	2.2846	0.101954
G3UZY2	G3UZY2_MOUSE	Thioredoxin, mitochondrial (Fragment)	Txn2	0.001	0.001	0.001	0.001	0.001	0.001	0.73385	0.910015	1.52939	2.46135	0.00562549	0.00448982	0.822091	0.836981	1.16767	0.00477246	1.81497	1.7088	0.001	0.001	0.940787	1.05921	9.87772	0.915766	0.139603	10.0488	0.574575	0.0326551	0	0	1	0.171052	1.08109	0.806862
Q02053	UBA1_MOUSE	Ubiquitin-like modifier-activating enzyme 1 (Ubiquitin-activating enzyme E1) (Ubiquitin-activating enzyme E1 X) (Ubiquitin-like modifier-activating enzyme 1 X)	Uba1	0.001	0.001	0.001	0.001	0.001	0.001	1.26121	0.532985	1.11324	1.45104	1.50702	1.12956	1.46143	0.989437	0.641702	0.00311585	1.37216	0.537104	0.001	0.001	1.16584	0.834157	10.1872	0.273816	0.000838599	9.70418	0.603972	0.0394572	0	0	1	-0.482982	0.663142	0.242039
P61089	UBE2N_MOUSE	Ubiquitin-conjugating enzyme E2 N (EC 2.3.2.23) (Bendless-like ubiquitin-conjugating enzyme) (E2 ubiquitin-conjugating enzyme N) (Ubc13) (Ubiquitin carrier protein N) (Ubiquitin-protein ligase N)	Ube2n	0.001	0.001	0.001	0.001	0.001	0.001	0.0219202	0.0271823	0.0456832	1.02505	0.690312	0.951414	0.024556	5.84578	0.0348785	1.18824	1.04422	1.10077	0.001	0.001	0.46026	1.53974	8.84631	0.957262	0.155355	10.5885	1.2898	0.275224	0	0	1	1.74217	1.60622	0.262819
Q91ZJ5-2	UGPA_MOUSE	UTP--glucose-1-phosphate uridylyltransferase (EC 2.7.7.9) (UDP-glucose pyrophosphorylase) (UDPGP) (UGPase)	Ugp2	0.001	0.001	0.001	0.001	0.001	0.001	1.01619	1.71939	0.284389	0.985979	1.20753	0.757989	1.68498	0.86842	0.426631	1.52147	0.871433	0.655597	0.001	0.001	0.995244	1.00476	9.95891	0.436352	0.0100314	9.97263	0.449196	0.0114863	0	0	1	0.0137225	0.626243	0.973579
Q8CGY6	UN45B_MOUSE	Protein unc-45 homolog B (Unc-45B)	Unc45b	0.001	0.001	0.001	0.001	0.001	0.001	0.00918925	1.7089	2.21795	1.02344	0.966311	0.771174	2.03885	0.0104807	0.0146215	1.05623	1.70589	0.47696	0.001	0.001	1.11616	0.883839	10.1243	0.627229	0.0452095	9.78764	0.891293	0.13065	0	0	1	-0.33669	1.08987	0.63271
Q8R1I1	QCR9_MOUSE	Cytochrome b-c1 complex subunit 9 (Complex III subunit 9) (Complex III subunit X) (Cytochrome c1 non-heme 7 kDa protein) (Ubiquinol-cytochrome c reductase complex 7.2 kDa protein)	Uqcr10	1.84239	1.57478	0.462936	0.707509	0.865804	0.546579	0.00188496	1.15024	1.53873	0.718158	1.66188	0.799722	1.21542	1.18457	0.909158	1.02795	0.552774	1.23952	1.29337	0.706631	0.978435	1.02157	-0.402587	0.733316	0.513637	0.531753	0.298275	0.102947	-0.872106	0.497269	0.246214	0.0622345	0.61599	0.876846
Q9CPX8	QCR10_MOUSE	Cytochrome b-c1 complex subunit 10 (Complex III subunit 10) (Complex III subunit XI) (Ubiquinol-cytochrome c reductase complex 6.4 kDa protein)	Uqcr11	1.38284	0.736291	0.781971	0.893611	0.55015	1.65514	0.868713	1.02672	0.741227	0.797576	1.95514	0.584139	1.15792	0.920191	1.28523	0.833171	0.680014	1.14996	0.967035	1.03297	0.995586	1.00441	0.0419779	0.544466	0.932289	-0.0404374	0.493598	0.913736	0.0951522	0.540954	0.873092	0.0127369	0.497445	0.969037
Q9D855	QCR7_MOUSE	Cytochrome b-c1 complex subunit 7 (Complex III subunit 7) (Complex III subunit VII) (Ubiquinol-cytochrome c reductase complex 14 kDa protein)	Uqcrb	0.001	0.001	0.001	0.001	0.001	0.001	1.04817	0.94916	0.885713	1.10899	1.05646	1.17774	1.29737	0.863015	0.956574	1.2318	1.05166	0.373342	0.001	0.001	1.03771	0.962293	10.0192	0.0931781	7.71202e-07	9.91033	0.314527	0.00185307	0	0	1	-0.108852	0.328039	0.60719
Q9CQB4	Q9CQB4_MOUSE	Cytochrome b-c1 complex subunit 7	Uqcrb	0.735686	0.879959	1.05881	1.08589	1.22057	1.01908	0.919441	0.836911	1.11827	1.12533	0.892947	1.12618	1.06988	0.920256	1.13524	1.26342	1.05448	0.537656	0.891485	1.10851	1.00318	0.996822	0.170295	0.192097	0.304852	-0.153221	0.242175	0.494699	0.314345	0.166414	0.121376	-0.00917087	0.260492	0.957483
Q9CZ13	QCR1_MOUSE	Cytochrome b-c1 complex subunit 1, mitochondrial (Complex III subunit 1) (Core protein I) (Ubiquinol-cytochrome-c reductase complex core protein 1)	Uqcrc1	0.793704	0.738277	1.18093	1.02496	1.15984	1.10229	1.10001	0.887814	0.903522	1.32568	0.869757	1.01731	0.951175	0.946319	1.21116	1.1084	0.885575	0.79327	0.904304	1.0957	1.01735	0.98265	0.169936	0.26855	0.442228	-0.157098	0.150005	0.270131	0.276969	0.223511	0.256257	-0.0500657	0.211337	0.721693
Q9DB77	QCR2_MOUSE	Cytochrome b-c1 complex subunit 2, mitochondrial (Complex III subunit 2) (Core protein II) (Ubiquinol-cytochrome-c reductase complex core protein 2)	Uqcrc2	0.718427	0.873096	1.15857	1.02797	1.09721	1.12473	1.01012	0.932374	0.897303	1.09676	0.897196	1.0268	1.12166	0.897628	1.14091	1.05163	1.03982	0.887793	0.916697	1.0833	0.976759	1.02324	0.0915582	0.212729	0.556296	-0.0822913	0.103742	0.402843	0.240921	0.202399	0.275739	0.0670718	0.122682	0.419333
Q9CR68	UCRI_MOUSE	Cytochrome b-c1 complex subunit Rieske, mitochondrial (EC 1.10.2.2) (Complex III subunit 5) (Cytochrome b-c1 complex subunit 5) (Rieske iron-sulfur protein) (RISP) (Ubiquinol-cytochrome c reductase iron-sulfur subunit) [Cleaved into: Cytochrome b-c1 complex subunit 11 (Complex III subunit IX) (Ubiquinol-cytochrome c reductase 8 kDa protein)]	Uqcrfs1	1.04788	1.04605	1.07805	0.809598	0.998745	1.01969	1.01924	1.07013	0.886829	0.947496	0.792154	1.02997	1.05911	0.913604	1.05109	1.01022	1.10486	1.1153	1.05732	0.942677	0.957637	1.04236	-0.142867	0.100199	0.155204	0.145024	0.119241	0.152434	-0.165582	0.10119	0.165204	0.122308	0.1184	0.134842
P99028	QCR6_MOUSE	Cytochrome b-c1 complex subunit 6, mitochondrial (Complex III subunit 6) (Complex III subunit VIII) (Cytochrome c1 non-heme 11 kDa protein) (Mitochondrial hinge protein) (Ubiquinol-cytochrome c reductase complex 11 kDa protein)	Uqcrh	0.001	0.001	0.001	0.001	0.001	0.001	2.6124	1.58382	0.534856	0.939652	0.838905	0.951896	1.21519	0.0224381	0.0313033	0.795102	1.18059	1.29385	0.001	0.001	1.24359	0.756413	10.2803	0.552543	0.0280024	9.56303	0.713007	0.0696817	0	0	1	-0.717262	0.902043	0.24078
Q9CQ69	QCR8_MOUSE	Cytochrome b-c1 complex subunit 8 (Complex III subunit 8) (Complex III subunit VIII) (Ubiquinol-cytochrome c reductase complex 9.5 kDa protein) (Ubiquinol-cytochrome c reductase complex ubiquinone-binding protein QP-C)	Uqcrq	0.918592	1.01211	1.10669	1.15114	0.957168	0.854308	0.560177	1.37052	1.35326	0.911422	0.996835	1.21606	0.529583	1.03505	1.15142	0.895468	1.07424	0.905984	1.01246	0.987537	1.06804	0.931957	0.0771015	0.276072	0.777199	-0.0835725	0.249299	0.710069	-0.0359613	0.145886	0.819958	-0.196635	0.342174	0.401962
Q3U4W8	Q3U4W8_MOUSE	Ubiquitin carboxyl-terminal hydrolase 5	Usp5	0.001	0.001	0.001	0.001	0.001	0.001	0.73385	0.910015	1.52939	1.94264	0.00482105	2.15717	0.822091	0.836981	1.16767	1.8855	0.00462526	0.00525004	0.001	0.001	1.21298	0.78702	10.2443	0.611867	0.041327	9.62026	0.83297	0.109704	0	0	1	-0.624084	1.03355	0.358804
Q8BH80	Q8BH80_MOUSE	Vesicle-associated membrane protein, associated protein B and C (Vesicle-associated membrane protein-associated protein B)	Vapb	0.001	0.001	0.001	0.001	0.001	0.001	1.11756	1.16272	1.0424	0.955136	0.852201	1.26284	0.964348	0.885495	0.827477	0.958642	1.14477	0.82641	0.001	0.001	1.06548	0.934524	10.0573	0.126683	6.1954e-06	9.86809	0.116588	3.54453e-06	0	0	1	-0.189195	0.172167	0.122291
Q64727	VINC_MOUSE	Vinculin (Metavinculin)	Vcl	0.733796	0.537908	1.12942	0.965006	1.31164	1.32224	1.2315	1.17485	0.573605	1.32888	0.913452	1.00077	1.0763	0.900851	1.04289	0.94565	0.959705	0.851534	0.800373	1.19963	1.03718	0.962823	0.373918	0.390298	0.273051	-0.317244	0.159932	0.0367657	0.583841	0.337088	0.129851	-0.107321	0.253539	0.538631
Q01853	TERA_MOUSE	Transitional endoplasmic reticulum ATPase (TER ATPase) (EC 3.6.4.6) (15S Mg(2+)-ATPase p97 subunit) (Valosin-containing protein) (VCP)	Vcp	1.10599	0.598773	1.09888	0.842602	1.20015	1.15361	1.02924	1.13432	0.787228	0.808003	1.29889	1.04158	1.15282	1.23091	0.665485	1.10689	0.898288	0.846356	0.934547	1.06545	1.01654	0.983457	0.121333	0.308661	0.624651	-0.115534	0.249446	0.59752	0.189129	0.294528	0.55219	-0.0477386	0.265986	0.786138
Q60932	VDAC1_MOUSE	Voltage-dependent anion-selective channel protein 1 (VDAC-1) (mVDAC1) (Outer mitochondrial membrane protein porin 1) (Plasmalemmal porin) (Voltage-dependent anion-selective channel protein 5) (VDAC-5) (mVDAC5)	Vdac1	1.00405	0.957093	0.954476	1.0457	1.13394	0.904736	1.01783	0.897545	0.890735	1.04073	1.07302	0.945482	1.10738	1.11924	0.967274	1.00738	0.898563	1.03483	0.971873	1.02813	0.977558	1.02244	0.0084137	0.0756863	0.907615	-0.00799872	0.118599	0.934364	0.0811774	0.0947562	0.458639	0.0647649	0.103997	0.357823
Q60930	VDAC2_MOUSE	Voltage-dependent anion-selective channel protein 2 (VDAC-2) (mVDAC2) (Outer mitochondrial membrane protein porin 2) (Voltage-dependent anion-selective channel protein 6) (VDAC-6) (mVDAC6)	Vdac2	1.06261	0.854036	1.08288	0.835924	1.12438	1.04016	1.08358	1.29147	0.825723	1.04989	0.911899	1.14359	1.02932	0.978008	0.79189	0.98854	1.16448	0.741607	0.999843	1.00016	1.05103	0.948975	0.0720238	0.17736	0.65609	-0.0757849	0.193454	0.65357	0.000452322	0.159266	0.997912	-0.147356	0.208604	0.299165
G3UX26	G3UX26_MOUSE	Voltage-dependent anion-selective channel protein 2 (Fragment)	Vdac2	1.06641	0.930112	0.93589	0.932344	1.21187	0.923381	0.001	0.001	0.001	0.001	0.001	0.001	0.001	0.001	0.001	0.001	0.001	0.001	0.977469	1.02253	0.001	0.001	-9.93291	0.0643829	5.44959e-09	-9.99793	0.13098	7.4004e-07	0.0650204	0.145948	0.68892	0	0	1
J3QMG3	J3QMG3_MOUSE	Voltage-dependent anion-selective channel protein 3	Vdac3	1.21485	0.955976	1.02261	0.90567	1.04022	0.860674	1.04888	1.15463	0.930495	0.995904	1.23125	1.06794	0.997747	0.961383	0.90686	0.813813	1.11743	0.773663	1.06448	0.935521	1.07152	0.928482	0.00950865	0.138311	0.934189	-0.0108961	0.148166	0.934848	-0.186304	0.131447	0.244132	-0.206709	0.154288	0.0609305
P20152	VIME_MOUSE	Vimentin	Vim	0.846093	0.78467	1.1288	0.88562	1.27116	1.08366	0.886143	0.822124	0.847102	1.01539	1.233	0.659432	1.12381	1.12305	1.19777	1.29509	0.842001	0.955094	0.919853	1.08015	0.910531	1.08947	-0.0146952	0.254618	0.947156	0.0123975	0.200702	0.941452	0.231752	0.218588	0.355831	0.258845	0.239439	0.116859
A0A0A6YWC8	A0A0A6YWC8_MOUSE	Vimentin	Vim	0.857498	0.85606	0.969002	0.815903	1.43138	1.07016	0.001	0.001	0.001	0.001	0.001	0.001	0.001	0.001	0.001	0.001	0.001	0.001	0.894187	1.10581	0.001	0.001	-9.80443	0.0591667	3.02761e-09	-10.1109	0.228364	3.10007e-05	0.30646	0.235904	0.310578	0	0	1
P40336-2	VP26A_MOUSE	Vacuolar protein sorting-associated protein 26A (H<beta>58 protein) (H beta 58) (Vesicle protein sorting 26A) (mVPS26)	Vps26a	0.001	0.001	0.001	0.001	0.001	0.001	0.0366097	0.045398	0.076297	2.37791	0.746205	1.04332	0.0410118	0.0417546	5.75893	0.731535	1.09877	0.00226548	0.001	0.001	0.720956	1.27904	9.49377	1.15915	0.22964	10.3209	1.59895	0.371584	0	0	1	0.827083	1.97491	0.584622
Q9EQH3	VPS35_MOUSE	Vacuolar protein sorting-associated protein 35 (Maternal-embryonic 3) (Vesicle protein sorting 35)	Vps35	0.001	0.001	0.001	0.001	0.001	0.001	0.0192137	5.86673	0.0400426	0.372884	0.00543108	0.00433466	0.021524	0.0219139	0.030572	0.00460753	5.60683	0.00591434	0.001	0.001	1.05144	0.94856	10.0382	2.05186	0.481241	9.8896	2.19624	0.509586	0	0	1	-0.148556	3.00559	0.94037
P29788	VTNC_MOUSE	Vitronectin (VN) (S-protein) (Serum-spreading factor)	Vtn	0.339485	1.57943	0.428338	0.508886	1.56206	1.5818	0.876765	1.23837	0.626366	0.914731	0.810311	1.01871	1.10846	0.967758	1.18228	1.0191	1.22715	1.00999	0.782418	1.21758	0.914208	1.08579	0.224584	0.750375	0.661989	-0.165272	0.420785	0.600232	0.638009	0.83091	0.460788	0.248153	0.222959	0.0978623
Q8CC88-2	VWA8_MOUSE	von Willebrand factor A domain-containing protein 8	Vwa8	0.001	0.001	0.001	0.001	0.001	0.001	0.813625	0.624763	0.862619	1.12267	0.627918	0.898254	1.78109	0.73433	1.18358	0.309716	1.75092	1.29053	0.001	0.001	0.824974	1.17503	9.68821	0.206691	0.000151807	10.1985	0.447015	0.0112226	0	0	1	0.510271	0.492487	0.186764
Q8CIZ8	VWF_MOUSE	von Willebrand factor (vWF) [Cleaved into: von Willebrand antigen 2 (von Willebrand antigen II)]	Vwf	0.001	0.001	0.001	6	0.001	0.001	0.001	0.001	0.001	0.001	0.001	0.001	0.001	0.001	0.001	0.001	0.001	0.001	0.001	2.00067	0.001	0.001	0	0	1	-10.9663	1.41351	0.170471	10.9663	1.41351	0.373901	0	0	1
O88342	WDR1_MOUSE	WD repeat-containing protein 1 (Actin-interacting protein 1) (AIP1)	Wdr1	0.001	0.001	0.001	0.001	0.001	0.001	0.73385	0.910015	1.52939	0.00924521	5.96235	0.00613621	0.822091	0.836981	1.16767	0.0065225	0.0073761	0.00837245	0.001	0.001	1.52516	0.474836	10.5747	1.34635	0.2942	8.89128	1.01262	0.175963	0	0	1	-1.68346	1.68465	0.291484
Q9CQV8	1433B_MOUSE	14-3-3 protein beta/alpha (Protein kinase C inhibitor protein 1) (KCIP-1) [Cleaved into: 14-3-3 protein beta/alpha, N-terminally processed]	Ywhab	0.001	0.001	0.001	0.001	0.001	0.001	0.116171	0.144059	0.242109	0.015686	2.54264	0.0104111	5.18032	0.132497	0.184847	0.0110665	3.40599	0.0142052	0.001	0.001	0.511847	1.48815	8.99957	1.78105	0.420341	10.5393	1.37716	0.304298	0	0	1	1.53974	2.25138	0.353371
P62259	1433E_MOUSE	14-3-3 protein epsilon (14-3-3E)	Ywhae	0.499521	0.708994	1.31289	0.894624	1.28891	1.29506	0.734489	0.968897	0.865975	1.13939	1.09786	0.918636	1.10231	1.06087	1.26746	0.944361	0.888585	1.01117	0.840467	1.15953	0.954208	1.04579	0.183113	0.434641	0.554078	-0.148948	0.199068	0.366166	0.464281	0.44094	0.314279	0.13222	0.184698	0.289608
P61982	1433G_MOUSE	14-3-3 protein gamma [Cleaved into: 14-3-3 protein gamma, N-terminally processed]	Ywhag	0.001	0.001	0.001	0.001	0.001	0.001	0.371946	0.461234	0.775161	1.10148	3.72049	0.619761	0.416671	0.424218	3.55077	0.554944	0.0015617	0.00177265	0.001	0.001	1.17501	0.824989	10.1985	0.989291	0.166799	9.68823	1.49981	0.3429	0	0	1	-0.510227	1.7967	0.654651
P68510	1433F_MOUSE	14-3-3 protein eta	Ywhah	2.98521	2.07048	0.944311	0.001	0.001	0.001	1.09423	1.96336	0.74729	1.56855	0.704311	0.797416	1.34635	0.385038	0.463734	0.786569	0.874108	1.26905	2	0.001	1.14586	0.854141	-0.80357	0.585106	0.127357	9.73833	0.425322	0.00888969	-10.9658	0.41734	0.0276079	-0.423885	0.590825	0.297844
P63101	1433Z_MOUSE	14-3-3 protein zeta/delta (Protein kinase C inhibitor protein 1) (KCIP-1) (SEZ-2)	Ywhaz	1.72728	0.485188	0.50189	1.59845	0.001	1.68719	0.54887	0.732666	1.39312	1.77263	0.747283	0.896221	1.53802	1.18385	0.603469	0.783485	0.692181	1.1082	0.904785	1.09555	1.01513	0.984869	0.166019	0.768835	0.784682	-0.15365	0.780293	0.798294	0.276006	0.95573	0.794461	-0.0436631	0.535297	0.902275
Q8BGC4	ZADH2_MOUSE	Zinc-binding alcohol dehydrogenase domain-containing protein 2 (EC 1.-.-.-)	Zadh2	0.001	0.001	0.001	0.001	2.89776	3.10224	0.001	0.001	0.001	0.001	0.001	0.001	0.001	0.001	0.001	0.001	0.001	0.001	0.001	2.00033	0.001	0.001	0	0	1	-10.966	0.707984	0.0185901	10.966	0.707984	0.116579	0	0	1
Q8R404	QIL1_MOUSE	#N/A	#N/A	0.001	0.001	2.46713	0.001	3.53287	0.001	0.890069	1.39462	1.04469	1.03015	1.06424	1.06444	0.858463	0.863686	0.948478	1.04439	1.05674	0.740042	0.823042	1.17829	1.08137	0.918633	0.393817	1.4195	0.651298	-0.359135	1.4182	0.747145	0.517657	1.99794	0.816773	-0.235295	0.185814	0.082618
Q9D186	Q9D186_MOUSE	#N/A	#N/A	0.867478	1.01847	1.09599	1.02584	1.02756	0.964671	1.07237	1.00665	1.02361	1.26752	0.820268	1.04128	0.941571	0.971153	0.984643	0.97811	1.03876	0.854062	0.993977	1.00602	1.03862	0.961383	0.0633788	0.157935	0.656605	-0.0654795	0.065099	0.290895	0.0173787	0.0997864	0.872101	-0.11148	0.138651	0.252384
Q9DCZ4	APOO_MOUSE	#N/A	#N/A	0.822611	0.833613	1.20371	1.10056	1.10323	0.936276	1.13264	0.971881	1.17196	1.16873	0.475233	1.12538	0.904334	0.942113	0.877064	1.2647	1.14653	0.819428	0.953311	1.04669	1.00764	0.992362	0.0799578	0.307879	0.77341	-0.0768937	0.176607	0.636805	0.134813	0.200207	0.53255	-0.0220385	0.293081	0.909806
